# Supplementary material for: High Abundance Proteins Depletion vs Low Abundance Proteins Enrichment: Comparison of Methods to Reduce the Plasma Proteome Complexity
Source: PLoS One. 2011 May 4;6(5):e19603. doi: 10.1371/journal.pone.0019603 (PMC3087803; doi:10.1371/journal.pone.0019603)
Supplement: Table S1 — Proteins identified with at least 1 peptide and 99% confidence. The accession numbers, and the depletion/enrichment methods applied are also reported. (XLS) [file pone.0019603.s001.xls]

## Sheet: Foglio1
		ProteoPrep20	ProteoExtract+ProteoPrep20	Proteominer
IPI:IPI00939521.1	10 kDa protein		√	√
IPI:IPI00796830.1	13 kDa protein	√
IPI:IPI00829803.2	13 kDa protein	√		√
IPI:IPI00877933.1	15 kDa protein	√
IPI:IPI00790679.1	21 kDa protein			√
IPI:IPI00925002.1	22 kDa protein		√
IPI:IPI00794403.1	23 kDa protein			√
IPI:IPI00792454.1	30 kDa protein		√
IPI:IPI00796137.1	38 kDa protein		√
IPI:IPI00644018.1	41 kDa protein	√	√
IPI:IPI00644296.1	456 kDa protein		√
IPI:IPI00872573.2	48 kDa protein		√
IPI:IPI00956313.1	58 kDa protein	√
IPI:IPI00020019.1	Adiponectin	√	√
IPI:IPI00019943.1	Afamin	√	√
IPI:IPI00216773.4	ALB protein		√
IPI:IPI00657832.1	Alpha-1 collagen type II (Fragment)		√
IPI:IPI00022429.3	Alpha-1-acid glycoprotein 1	√
IPI:IPI00020091.1	Alpha-1-acid glycoprotein 2			√
IPI:IPI00022895.7	Alpha-1B-glycoprotein	√	√	√
IPI:IPI00879608.2	alpha-2-antiplasmin isoform b precursor	√	√
IPI:IPI00953689.1	Alpha-2-HS-glycoprotein	√	√	√
IPI:IPI00478003.2	Alpha-2-macroglobulin	√	√	√
IPI:IPI00221224.6	Aminopeptidase N		√
IPI:IPI00032220.3	Angiotensinogen	√	√
IPI:IPI00916434.1	Anti-(ED-B) scFV (Fragment)	√		√
IPI:IPI00032179.3	Antithrombin-III	√	√	√
IPI:IPI00021841.1	Apolipoprotein A-I	√	√	√
IPI:IPI00021854.1	Apolipoprotein A-II	√	√	√
IPI:IPI00304273.2	Apolipoprotein A-IV	√	√	√
IPI:IPI00847179.1	apolipoprotein A-IV precursor	√	√	√
IPI:IPI00022229.2	Apolipoprotein B-100	√	√	√
IPI:IPI00021855.1	Apolipoprotein C-I	√	√	√
IPI:IPI00021856.3	Apolipoprotein C-II	√	√	√
IPI:IPI00021857.1	Apolipoprotein C-III	√	√	√
IPI:IPI00006662.1	Apolipoprotein D	√	√	√
IPI:IPI00021842.1	Apolipoprotein E	√	√	√
IPI:IPI00299435.3	apolipoprotein F precursor	√	√
IPI:IPI00914948.1	apolipoprotein L1 isoform c precursor	√	√	√
IPI:IPI00645213.1	Apolipoprotein M, isoform CRA_a	√	√	√
IPI:IPI00029168.1	Apolipoprotein(a)	√	√
IPI:IPI00218413.2	Biotinidase	√	√
IPI:IPI00025864.5	Butyrylcholinesterase, isoform CRA_b		√
IPI:IPI00021727.1	C4b-binding protein alpha chain	√		√
IPI:IPI00215983.3	Carbonic anhydrase 1		√
IPI:IPI00010295.1	Carboxypeptidase N catalytic chain	√	√
IPI:IPI00479116.1	Carboxypeptidase N subunit 2	√	√	√
IPI:IPI00607725.5	CDH5 protein		√
IPI:IPI00386879.1	cDNA FLJ14473 fis, clone MAMMA1001080, highly similar to Homo sapiens SNC73 protein (SNC73) mRNA	√		√
IPI:IPI00784830.1	cDNA FLJ41981 fis, clone SMINT2011888, highly similar to Protein Tro alpha1 H,myeloma		√
IPI:IPI00793641.1	cDNA FLJ50908, highly similar to Homo sapiens keratin protein K6irs (K6IRS2), mRNA	√
IPI:IPI00910166.1	cDNA FLJ51093, highly similar to Cadherin-5	√		√
IPI:IPI00940493.1	cDNA FLJ51179, highly similar to Vitamin K-dependent protein C		√	√
IPI:IPI00910625.1	cDNA FLJ51265, moderately similar to Beta-2-glycoprotein 1	√	√	√
IPI:IPI00922298.1	cDNA FLJ51445, highly similar to AMBP protein	√	√
IPI:IPI00922043.2	cDNA FLJ51742, highly similar to Inter-alpha-trypsin inhibitor heavy chain H4		√	√
IPI:IPI00966485.1	cDNA FLJ53487, highly similar to Coagulation factor XIII A chain			√
IPI:IPI00908762.2	cDNA FLJ53509, highly similar to Galectin-3-binding protein		√
IPI:IPI00923551.1	cDNA FLJ54318, highly similar to Complement C1r subcomponent	√		√
IPI:IPI00019591.2	cDNA FLJ55673, highly similar to Complement factor B	√	√
IPI:IPI00878131.1	cDNA FLJ56936, highly similar to Vitamin K-dependent protein S	√
IPI:IPI00909702.1	cDNA FLJ57173, highly similar to Phospholipid transfer protein		√
IPI:IPI00788786.1	cDNA FLJ59036, highly similar to von Willebrand factor	√	√
IPI:IPI00910249.1	cDNA FLJ59562, highly similar to Cartilage oligomeric matrix protein		√
IPI:IPI00219893.6	cDNA FLJ59565, highly similar to Beta-catenin	√
IPI:IPI00749466.2	cDNA FLJ61201, highly similar to Beta-Ala-His dipeptidase	√	√	√
IPI:IPI00876888.1	cDNA FLJ78387	√
IPI:IPI00017601.1	Ceruloplasmin	√	√	√
IPI:IPI00795633.1	CLU	√	√	√
IPI:IPI00296176.2	Coagulation factor IX	√	√	√
IPI:IPI00478809.3	Coagulation factor V		√
IPI:IPI00019576.1	Coagulation factor X	√	√
IPI:IPI00019581.1	Coagulation factor XII	√	√
IPI:IPI00007240.2	Coagulation factor XIII B chain			√
IPI:IPI00022394.2	Complement C1q subcomponent subunit C			√
IPI:IPI00009793.4	Complement C1r subcomponent-like protein	√
IPI:IPI00303963.1	Complement C2 (Fragment)	√
IPI:IPI00783987.2	Complement C3 (Fragment)	√	√	√
IPI:IPI00032291.2	Complement C5	√	√
IPI:IPI00643948.2	Complement component 1, q subcomponent, B chain			√
IPI:IPI00887154.2	Complement component 4B			√
IPI:IPI00418163.3	complement component 4B preproprotein	√
IPI:IPI00879709.3	Complement component 6 precursor	√	√
IPI:IPI00296608.6	Complement component C7	√	√
IPI:IPI00011252.1	Complement component C8 alpha chain	√	√
IPI:IPI00294395.1	Complement component C8 beta chain	√	√
IPI:IPI00011261.2	Complement component C8 gamma chain	√	√
IPI:IPI00022395.1	Complement component C9	√	√	√
IPI:IPI00929607.1	Conserved hypothetical protein			√
IPI:IPI00847502.1	Conserved hypothetical protein	√
IPI:IPI00644497.4	Conserved hypothetical protein		√
IPI:IPI00027482.1	Corticosteroid-binding globulin	√	√
IPI:IPI00890703.1	Cryocrystalglobulin CC1 kappa light chain variable region (Fragment)		√	√
IPI:IPI00027547.2	Dermcidin	√	√
IPI:IPI00816775.1	F5-20 (Fragment)	√
IPI:IPI00298497.3	Fibrinogen beta chain	√	√	√
IPI:IPI00845263.1	fibronectin isoform 2 preproprotein	√		√
IPI:IPI00945343.1	Ficolin (Collagen/fibrinogen domain containing) 3	√
IPI:IPI00479708.6	Full-length cDNA clone CS0DD006YL02 of Neuroblastoma of Homo sapiens		√
IPI:IPI00102804.1	G protein-coupled receptor kinase 7	√
IPI:IPI00023673.1	Galectin-3-binding protein			√
IPI:IPI00377087.4	Gelsolin			√
IPI:IPI00026199.2	Glutathione peroxidase 3	√	√	√
IPI:IPI00641737.1	Haptoglobin	√	√	√
IPI:IPI00853068.2	Hemoglobin alpha-2		√
IPI:IPI00410714.5	Hemoglobin subunit alpha	√		√
IPI:IPI00654755.3	Hemoglobin subunit beta	√	√	√
IPI:IPI00022488.1	Hemopexin	√	√	√
IPI:IPI00879573.1	Heparin cofactor 2	√	√
IPI:IPI00029193.1	Hepatocyte growth factor activator	√	√
IPI:IPI00292218.7	Hepatocyte growth factor-like protein		√
IPI:IPI00022371.1	Histidine-rich glycoprotein	√	√	√
IPI:IPI00013122.1	Hsp90 co-chaperone Cdc37		√
IPI:IPI00964994.1	hyaluronan-binding protein 2 isoform 2		√
IPI:IPI00937940.1	hypothetical protein XP_002343144	√
IPI:IPI00827754.3	Ig gamma-3 chain C region	√		√
IPI:IPI00382481.1	Ig heavy chain V-III region BUT	√		√
IPI:IPI00382478.1	Ig heavy chain V-III region TIL		√
IPI:IPI00382476.1	Ig heavy chain V-III region WEA	√
IPI:IPI00387025.1	Ig kappa chain V-I region DEE	√		√
IPI:IPI00387026.1	Ig kappa chain V-I region EU		√	√
IPI:IPI00387106.1	Ig kappa chain V-I region Ni	√		√
IPI:IPI00003470.1	Ig kappa chain V-I region Wes	√	√
IPI:IPI00385252.1	Ig kappa chain V-III region GOL	√	√	√
IPI:IPI00829834.2	Ig kappa chain V-III region VH (Fragment)	√
IPI:IPI00387120.1	Ig kappa chain V-IV region Len	√	√	√
IPI:IPI00382436.1	Ig lambda chain V-III region SH	√	√	√
IPI:IPI00382440.1	Ig lambda chain V-IV region Hil	√		√
IPI:IPI00785084.2	IGH@ protein	√
IPI:IPI00784985.1	IGK@ protein	√		√
IPI:IPI00719452.1	IGL@ protein	√
IPI:IPI00154742.6	IGL@ protein	√	√	√
IPI:IPI00719373.2	IGL@ protein	√	√	√
IPI:IPI00783287.1	Immunglobulin heavy chain variable region (Fragment)	√
IPI:IPI00020996.5	Insulin-like growth factor-binding protein complex acid labile subunit	√	√
IPI:IPI00645038.1	Inter-alpha (Globulin) inhibitor H2	√	√	√
IPI:IPI00292530.1	Inter-alpha-trypsin inhibitor heavy chain H1	√	√	√
IPI:IPI00847635.1	Isoform 1 of Alpha-1-antichymotrypsin	√	√	√
IPI:IPI00553177.1	Isoform 1 of Alpha-1-antitrypsin	√	√	√
IPI:IPI00329775.7	Isoform 1 of Carboxypeptidase B2	√
IPI:IPI00029739.5	Isoform 1 of Complement factor H	√	√	√
IPI:IPI00003351.2	Isoform 1 of Extracellular matrix protein 1	√	√
IPI:IPI00784472.1	Isoform 1 of Homeobox protein Nkx-6.3			√
IPI:IPI00896419.3	Isoform 1 of Inter-alpha-trypsin inhibitor heavy chain H4	√
IPI:IPI00163207.1	Isoform 1 of N-acetylmuramoyl-L-alanine amidase	√	√
IPI:IPI00783390.2	Isoform 1 of Neural cell adhesion molecule L1-like protein	√	√
IPI:IPI00301143.5	Isoform 1 of Peptidase inhibitor 16	√
IPI:IPI00299503.2	Isoform 1 of Phosphatidylinositol-glycan-specific phospholipase D	√	√	√
IPI:IPI00794843.1	Isoform 1 of Serine palmitoyltransferase 3			√
IPI:IPI00745872.2	Isoform 1 of Serum albumin	√		√
IPI:IPI00479723.5	Isoform 10 of Fibronectin		√
IPI:IPI00855777.2	Isoform 14 of Fibronectin	√		√
IPI:IPI00828108.1	Isoform 15 of CD44 antigen		√
IPI:IPI00654832.1	Isoform 2 of Afadin- and alpha-actinin-binding protein		√
IPI:IPI00293057.5	Isoform 2 of Carboxypeptidase B2		√
IPI:IPI00445227.1	Isoform 2 of Cell surface glycoprotein MUC18		√
IPI:IPI00216588.2	Isoform 2 of Coagulation factor XI		√
IPI:IPI00216641.1	Isoform 2 of Contactin-1		√
IPI:IPI00216201.1	Isoform 2 of Endophilin-A3	√
IPI:IPI00029717.1	Isoform 2 of Fibrinogen alpha chain	√	√	√
IPI:IPI00419744.4	Isoform 2 of Ficolin-3		√
IPI:IPI00646773.2	Isoform 2 of Gelsolin	√	√
IPI:IPI00759659.1	Isoform 2 of Golgi membrane protein 1	√
IPI:IPI00472139.2	Isoform 2 of Plexin-D1			√
IPI:IPI00402002.1	Isoform 2S of Transcription factor 7	√
IPI:IPI00939169.1	Isoform 3 of Attractin	√	√
IPI:IPI00337687.1	Isoform 3 of Interleukin-1 receptor accessory protein		√
IPI:IPI00924973.1	Isoform 4 of Mannan-binding lectin serine protease 1			√
IPI:IPI00900302.1	Isoform 4 of Neural cell adhesion molecule 1		√
IPI:IPI00829635.1	Isoform 4 of Proteasome activator complex subunit 4			√
IPI:IPI00868874.1	Isoform 8 of Collectin-11			√
IPI:IPI00218803.3	Isoform B of Fibulin-1			√
IPI:IPI00655676.1	Isoform D of Proteoglycan 4		√
IPI:IPI00217182.5	Isoform DPII of Desmoplakin	√
IPI:IPI00219713.1	Isoform Gamma-A of Fibrinogen gamma chain	√	√	√
IPI:IPI00215894.1	Isoform LMW of Kininogen-1	√	√	√
IPI:IPI00414005.2	Isoform Short of Sodium/potassium-transporting ATPase subunit alpha-1			√
IPI:IPI00328609.3	Kallistatin	√	√
IPI:IPI00382577.1	Kappa 1 light chain variable region (Fragment)	√		√
IPI:IPI00009865.4	Keratin, type I cytoskeletal 10	√	√
IPI:IPI00384444.6	Keratin, type I cytoskeletal 14	√
IPI:IPI00217963.3	Keratin, type I cytoskeletal 16	√
IPI:IPI00450768.7	Keratin, type I cytoskeletal 17	√
IPI:IPI00019359.4	Keratin, type I cytoskeletal 9	√	√	√
IPI:IPI00220327.4	Keratin, type II cytoskeletal 1	√	√	√
IPI:IPI00021304.1	Keratin, type II cytoskeletal 2 epidermal	√	√
IPI:IPI00009867.3	Keratin, type II cytoskeletal 5	√
IPI:IPI00293665.9	Keratin, type II cytoskeletal 6B	√
IPI:IPI00022417.4	Leucine-rich alpha-2-glycoprotein	√	√
IPI:IPI00966295.1	Light chain of factor I	√	√
IPI:IPI00032311.4	Lipopolysaccharide-binding protein			√
IPI:IPI00020986.2	Lumican	√	√
IPI:IPI00019038.1	Lysozyme C	√
IPI:IPI00004373.1	Mannose-binding protein C		√	√
IPI:IPI00029260.2	Monocyte differentiation antigen CD14	√	√
IPI:IPI00384392.1	Myosin-reactive immunoglobulin heavy chain variable region (Fragment)	√
IPI:IPI00783024.1	Myosin-reactive immunoglobulin heavy chain variable region (Fragment)	√
IPI:IPI00786926.1	Myosin-reactive immunoglobulin heavy chain variable region (Fragment)	√		√
IPI:IPI00384401.1	Myosin-reactive immunoglobulin kappa chain variable region (Fragment)	√	√
IPI:IPI00384398.1	Myosin-reactive immunoglobulin light chain variable region (Fragment)		√
IPI:IPI00022331.1	Phosphatidylcholine-sterol acyltransferase	√	√
IPI:IPI00006114.4	Pigment epithelium-derived factor	√	√
IPI:IPI00654888.4	Plasma kallikrein	√	√
IPI:IPI00007221.1	Plasma serine protease inhibitor		√
IPI:IPI00019580.1	Plasminogen	√		√
IPI:IPI00022445.1	Platelet basic protein	√
IPI:IPI00748955.3	Platelet glycoprotein Ib alpha chain	√	√
IPI:IPI00216507.4	PPM1B beta isoform variant 6 (Fragment)			√
IPI:IPI00383338.1	PRO2769		√
IPI:IPI00795619.1	PROS1 protein		√
IPI:IPI00892870.1	Protein	√		√
IPI:IPI00966807.1	Protein	√	√
IPI:IPI00019568.1	Prothrombin (Fragment)	√	√	√
IPI:IPI00807428.1	Putative uncharacterized protein	√		√
IPI:IPI00550731.2	Putative uncharacterized protein	√	√	√
IPI:IPI00924948.1	Putative uncharacterized protein AZGP1	√
IPI:IPI00878716.1	Putative uncharacterized protein C1S			√
IPI:IPI00749179.2	Putative uncharacterized protein C1S	√	√	√
IPI:IPI00872510.1	Putative uncharacterized protein C4BPA		√
IPI:IPI00643127.4	Putative uncharacterized protein DKFZp686A03134		√
IPI:IPI00930124.1	Putative uncharacterized protein DKFZp686C11235	√
IPI:IPI00426051.3	Putative uncharacterized protein DKFZp686C15213	√		√
IPI:IPI00792115.1	Putative uncharacterized protein DKFZp686H17246	√	√	√
IPI:IPI00930442.1	Putative uncharacterized protein DKFZp686M24218	√		√
IPI:IPI00384938.1	Putative uncharacterized protein DKFZp686N02209	√		√
IPI:IPI00645363.2	Putative uncharacterized protein DKFZp686P15220			√
IPI:IPI00643490.1	Putative uncharacterized protein DKFZp779G2333		√
IPI:IPI00945820.1	Putative uncharacterized protein ENSP00000419057	√
IPI:IPI00926948.1	Putative uncharacterized protein IGFBP2		√
IPI:IPI00926261.1	Putative uncharacterized protein IGFBP3	√	√
IPI:IPI00947235.1	Putative uncharacterized protein IGJ	√	√	√
IPI:IPI00953573.1	Putative uncharacterized protein ITIH3	√	√
IPI:IPI00917797.2	Putative uncharacterized protein PDE11A	√
IPI:IPI00967366.1	Putative uncharacterized protein SEPP1	√	√	√
IPI:IPI00916734.1	Putative uncharacterized protein SPP2	√	√
IPI:IPI00480192.1	Retinol binding protein 4, plasma	√	√
IPI:IPI00829956.1	Rheumatoid factor C6 light chain (Fragment)	√
IPI:IPI00816799.1	Rheumatoid factor D5 light chain (Fragment)	√
IPI:IPI00956425.1	Rheumatoid factor RF-ET6 (Fragment)	√
IPI:IPI00384404.4	Rheumatoid factor RF-ET9 (Fragment)	√
IPI:IPI00218795.1	selectin L precursor		√
IPI:IPI00556459.1	Serine/cysteine proteinase inhibitor clade G member 1 splice variant 2 (Fragment)	√	√
IPI:IPI00022463.1	Serotransferrin	√	√	√
IPI:IPI00019399.2	Serum amyloid A-4 protein	√	√	√
IPI:IPI00022391.1	Serum amyloid P-component	√	√	√
IPI:IPI00218732.3	Serum paraoxonase/arylesterase 1	√	√	√
IPI:IPI00884913.2	sex hormone-binding globulin isoform 4 precursor		√
IPI:IPI00937598.2	similar to C4A protein isoform 2		√
IPI:IPI00739237.1	similar to complement component 3			√
IPI:IPI00642872.3	similar to hCG2040250	√
IPI:IPI00292946.1	Thyroxine-binding globulin	√	√
IPI:IPI00022432.1	Transthyretin	√	√	√
IPI:IPI00550162.4	V2-17 protein			√
IPI:IPI00395488.2	Vasorin	√	√
IPI:IPI00555812.5	vitamin D-binding protein precursor	√	√	√
IPI:IPI00294004.1	Vitamin K-dependent protein S			√
IPI:IPI00298971.1	Vitronectin	√	√	√
IPI:IPI00166729.4	Zinc-alpha-2-glycoprotein		√
