# Supplementary material for: High Abundance Proteins Depletion vs Low Abundance Proteins Enrichment: Comparison of Methods to Reduce the Plasma Proteome Complexity
Source: PLoS One. 2011 May 4;6(5):e19603. doi: 10.1371/journal.pone.0019603 (PMC3087803; doi:10.1371/journal.pone.0019603)
Supplement: Table S2 — All the peptides belonging to the proteins listed in Table S1 are reported in Table S2, together with their sequences, experimental masses, the difference between calculated and measured masses (expressed in ppm), possible variable modifications, ion scores, expectation values, ranking for Mascot searches, and XCorr, probability and ranking for Sequest searches. (XLS) [file pone.0019603.s002.xls]

## Sheet: Sheet1
Accession	# AAs	MW [kDa]	calc. pI	Description	ΣCoverage	Σ# PSMs	Σ# Peptides
IPI:IPI00021841.1	267	30.7589	5.75732	Apolipoprotein A-I	71.91	358	24
	Sequence	Protein Accessions	Modifications	IonScore	Probability	XCorr	Exp Value	Rank	Identity High	Homology Threshold	Charge	m/z [Da]	MH+ [Da]	ΔM [ppm]
	LLDNWDSVTSTFSK	IPI:IPI00021841.1		109.98			2.70744e-10	1	32	26	2	806.898	1612.79	2.60857
	LLDNWDSVTSTFSK	IPI:IPI00021841.1		109.63			2.86933e-10	1	33		2	806.897	1612.79	0.501914
	LLDNWDSVTSTFSK	IPI:IPI00021841.1		109.18			3.25506e-10	1	32	25	2	806.898	1612.79	2.60857
	EQLGPVTQEFWDNLEK	IPI:IPI00021841.1		107.55			6.39884e-10	1	33	28	2	966.977	1932.95	6.98564
	LLDNWDSVTSTFSK	IPI:IPI00021841.1		107.19			5.03246e-10	1	33	25	2	806.897	1612.79	0.501914
	EQLGPVTQEFWDNLEK	IPI:IPI00021841.1		106.22			7.5813e-10	1	34	20	2	966.969	1932.93	-1.382
	DYVSQFEGSALGK	IPI:IPI00021841.1		102.18			1.20463e-09	1	32	23	2	700.838	1400.67	-0.073622
	LLDNWDSVTSTFSK	IPI:IPI00021841.1		100.66			2.37088e-09	1	34	26	2	806.896	1612.78	-0.863674
	EQLGPVTQEFWDNLEK	IPI:IPI00021841.1		100.29			3.37214e-09	1	35	23	2	966.973	1932.94	2.13875
	VSFLSALEEYTK	IPI:IPI00021841.1		98.78			4.35046e-09	1	33	28	2	693.866	1386.73	7.25845
	LLDNWDSVTSTFSK	IPI:IPI00021841.1		96.23			6.5752e-09	1	34	24	2	806.896	1612.78	-0.863674
	DYVSQFEGSALGK	IPI:IPI00021841.1		95.51			5.59568e-09	1	32	20	2	700.838	1400.67	-0.073622
	VSFLSALEEYTK			94.97			9.67996e-09	1	37	25	2	693.861	1386.71	-0.28998
	VSFLSALEEYTK	IPI:IPI00021841.1		94.2			1.24892e-08	1	33	27	2	693.866	1386.73	7.25845
	DYVSQFEGSALGK	IPI:IPI00021841.1		93.87			8.34765e-09	1	31	20	2	700.84	1400.67	2.80242
	EQLGPVTQEFWDNLEK	IPI:IPI00021841.1		92.77			1.90505e-08	1	35	19	2	966.973	1932.94	2.13875
	LLDNWDSVTSTFSK			90.35			2.63394e-08	1	37	23	2	806.895	1612.78	-2.122
	VSFLSALEEYTK	IPI:IPI00021841.1		88.4			4.84945e-08	1	33	28	2	693.866	1386.72	6.75237
	VKDLATVYVDVLK	IPI:IPI00021841.1		87.59			1.48054e-08	1	27		2	731.933	1462.86	4.85999
	EQLGPVTQEFWDNLEK			87.5			5.62825e-08	1	38	19	2	966.969	1932.93	-1.79247
	DYVSQFEGSALGK	IPI:IPI00021841.1		86.57			5.05572e-08	1	31	20	2	700.841	1400.68	4.27528
	VSFLSALEEYTK	IPI:IPI00021841.1		85.89			8.46322e-08	1	33	28	2	693.866	1386.73	7.25845
	DYVSQFEGSALGK	IPI:IPI00021841.1		84.75			7.68746e-08	1	31		2	700.841	1400.68	4.27528
	DYVSQFEGSALGK			81.94			1.39782e-07	1	36		2	700.837	1400.67	-1.21522
	VSFLSALEEYTK	IPI:IPI00021841.1		79.07			3.4996e-07	1	34	26	2	693.865	1386.72	6.04813
	VSFLSALEEYTK	IPI:IPI00021841.1		78.05			4.39474e-07	1	32	20	2	693.865	1386.72	6.0774
	LLDNWDSVTSTFSK			77.73			4.81511e-07	1	37		2	806.895	1612.78	-1.57958
	VSFLSALEEYTK	IPI:IPI00021841.1		76.81			5.847e-07	1	32	21	2	693.865	1386.72	6.0774
	VSFLSALEEYTK	IPI:IPI00021841.1		73.46			1.48093e-06	1	33	18	2	693.866	1386.73	7.25845
	DYVSQFEGSALGK			72.99			1.05492e-06	1	36		2	700.839	1400.67	0.832801
	DYVSQFEGSALGK			70.73			1.84693e-06	1	36		2	700.837	1400.67	-1.21522
	DYVSQFEGSALGK	IPI:IPI00021841.1		70.17			1.95688e-06	1	31	18	2	700.84	1400.67	2.80242
	EQLGPVTQEFWDNLEK	IPI:IPI00021841.1		69.9			3.68897e-06	1	35		2	966.973	1932.94	2.13875
	LREQLGPVTQEFWDNLEK	IPI:IPI00021841.1		69.79			3.86232e-06	1	33		3	734.717	2202.14	7.59034
	LREQLGPVTQEFWDNLEK	IPI:IPI00021841.1		69.52			4.02071e-06	1	35		3	734.712	2202.12	0.903833
	LREQLGPVTQEFWDNLEK	IPI:IPI00021841.1		68.72			5.02865e-06	1	35		3	734.71	2202.12	-1.66687
	LLDNWDSVTSTFSK	IPI:IPI00021841.1		66.75			5.83323e-06	1	34		2	806.896	1612.78	-0.863674
	LREQLGPVTQEFWDNLEK	IPI:IPI00021841.1		66.59			7.92699e-06	1	33		3	734.717	2202.14	8.3456
	LLDNWDSVTSTFSK	IPI:IPI00021841.1		63.16			1.33324e-05	1	34		2	806.896	1612.78	-0.863674
	EQLGPVTQEFWDNLEK	IPI:IPI00021841.1		63.08			1.7738e-05	1	35		2	966.973	1932.94	2.13875
	DYVSQFEGSALGK			63.02			1.04766e-05	1	36		2	700.839	1400.67	0.832801
	VSFLSALEEYTK	IPI:IPI00021841.1		62.28			1.58539e-05	1	33		2	693.862	1386.72	1.3826
	LLDNWDSVTSTFSK	IPI:IPI00021841.1		61.67			1.79383e-05	1	32		2	806.897	1612.79	0.565035
	DYVSQFEGSALGK	IPI:IPI00021841.1		59.98			1.99919e-05	1	32		2	700.838	1400.67	-0.073622
	DYVSQFEGSALGK	IPI:IPI00021841.1		59.77			2.28275e-05	1	33		3	467.561	1400.67	-0.429688
	EQLGPVTQEFWDNLEK			59.39			3.64228e-05	1	38		2	966.969	1932.93	-1.79247
	ATEHLSTLSEK	IPI:IPI00021841.1		58.72			4.6124e-05	1	33	21	3	405.882	1215.63	7.36782
	ATEHLSTLSEK	IPI:IPI00021841.1		58.5			3.92685e-05	1	34	24	2	608.313	1215.62	-3.06965
	ATEHLSTLSEK	IPI:IPI00021841.1		58.26			5.1576e-05	1	33	27	2	608.317	1215.63	3.76389
	ATEHLSTLSEK	IPI:IPI00021841.1		57.95			4.45702e-05	1	34	26	2	608.313	1215.62	-3.06965
	EQLGPVTQEFWDNLEK	IPI:IPI00021841.1		57.68			5.05853e-05	1	34		3	644.981	1932.93	-3.10997
	DYVSQFEGSALGK	IPI:IPI00021841.1		57.58			3.55275e-05	1	31		2	700.84	1400.67	2.80242
	ATEHLSTLSEK	IPI:IPI00021841.1		57.49			6.15812e-05	1	33	21	2	608.317	1215.63	3.76389
	LLDNWDSVTSTFSK	IPI:IPI00021841.1		57.4			6.03231e-05	1	33	21	3	538.272	1612.8	9.79057
	DYVSQFEGSALGK	IPI:IPI00021841.1		57.32			3.77194e-05	1	31		2	700.84	1400.67	2.80242
	LREQLGPVTQEFWDNLEK	IPI:IPI00021841.1		56.44			8.20556e-05	1	33		3	734.717	2202.14	8.3456
	VSFLSALEEYTK	IPI:IPI00021841.1		56.27			7.08143e-05	1	34		2	693.861	1386.71	-0.994091
	LLDNWDSVTSTFSK	IPI:IPI00021841.1		55.97			6.81646e-05	1	32	16	2	806.898	1612.79	2.60857
	LLDNWDSVTSTFSK	IPI:IPI00021841.1		55.53			7.72519e-05	1	34		2	806.896	1612.78	-0.863674
	EQLGPVTQEFWDNLEK			55.23			9.35739e-05	1	37		3	644.982	1932.93	-0.978539
	EQLGPVTQEFWDNLEK	IPI:IPI00021841.1		55.17			0.000111296	1	35		3	644.985	1932.94	3.94748
	THLAPYSDELR	IPI:IPI00021841.1		55.05			7.70579e-05	1	33	20	2	651.326	1301.65	-2.59957
	THLAPYSDELR	IPI:IPI00021841.1		54.41			9.74434e-05	1	33	20	3	434.554	1301.65	0.121577
	QGLLPVLESFK	IPI:IPI00021841.1		54.26			7.36822e-05	1	31	20	2	615.862	1230.72	6.66642
	EQLGPVTQEFWDNLEK	IPI:IPI00021841.1		52.14			0.000222383	1	33		2	966.977	1932.95	6.98564
	THLAPYSDELR	IPI:IPI00021841.1		51.8			0.000168807	1	33	22	3	434.553	1301.64	-3.75391
	LLDNWDSVTSTFSK			51.49			0.000202584	1	37	25	2	806.895	1612.78	-1.57958
	WQEEMELYR	IPI:IPI00021841.1		51.42			7.39135e-05	1	29	16	2	642.291	1283.57	0.971569
	ATEHLSTLSEK			51.22			0.00022162	1	37	17	3	405.876	1215.61	-7.19287
	LREQLGPVTQEFWDNLEK	IPI:IPI00021841.1		50.83			0.000297374	1	35		3	734.712	2202.12	0.903833
	LSPLGEEMR	IPI:IPI00021841.1		50.58			0.000279995	1	33	26	2	516.267	1031.53	6.8034
	VKDLATVYVDVLK	IPI:IPI00021841.1		50.43			0.000118198	1	30	19	3	488.288	1462.85	-0.747
	LLDNWDSVTSTFSK	IPI:IPI00021841.1		50.12			0.000256319	1	33		2	806.897	1612.79	0.501914
	VKDLATVYVDVLK	IPI:IPI00021841.1		50.1			9.62579e-05	1	29		2	731.93	1462.85	1.3831
	LSPLGEEMR	IPI:IPI00021841.1		49.89			0.000328209	1	33	26	2	516.267	1031.53	6.8034
	LSPLGEEMR	IPI:IPI00021841.1		49.19			0.000430198	1	35	26	2	516.263	1031.52	0.373701
	LSPLGEEMR	IPI:IPI00021841.1		48.97			0.000452552	1	35	25	2	516.263	1031.52	0.373701
	VQPYLDDFQK	IPI:IPI00021841.1		48.61			0.000424181	1	32	20	2	626.819	1252.63	8.01168
	WQEEMELYR	IPI:IPI00021841.1		48.56			0.000165089	1	28		2	642.293	1283.58	5.23527
	WQEEMELYR	IPI:IPI00021841.1		48.54			0.000165851	1	28	16	2	642.293	1283.58	5.23527
	ATEHLSTLSEK	IPI:IPI00021841.1		48.34			0.000503416	1	33	16	3	405.882	1215.63	7.36782
	THLAPYSDELR			47.89			0.000400698	1	36		3	434.553	1301.64	-3.21943
	WQEEmELYR	IPI:IPI00021841.1	M5(Oxidation)	47.62			0.000133196	1	28		2	650.289	1299.57	2.43333
	AELQEGAR	IPI:IPI00021841.1		47.36			0.000512394	1	32		2	437.227	873.446	3.76724
	DYVSQFEGSALGK	IPI:IPI00021841.1		47.22			0.00047228	1	32	18	3	467.564	1400.68	6.49889
	WQEEMELYR			47.2			0.000212459	1	33	16	2	642.292	1283.58	2.83402
	LSPLGEEMR	IPI:IPI00021841.1		47.17			0.000684965	1	35	26	2	516.263	1031.52	0.373701
	VQPYLDDFQK	IPI:IPI00021841.1		46.65			0.000579609	1	33	25	2	626.814	1252.62	-0.466638
	WQEEmELYR	IPI:IPI00021841.1	M5(Oxidation)	46.34			0.000239242	1	28		2	650.293	1299.58	8.23827
	LLDNWDSVTSTFSK	IPI:IPI00021841.1		46.31			0.000616284	1	33		2	806.897	1612.79	0.501914
	VSFLSALEEYTK	IPI:IPI00021841.1		46.13			0.000817886	1	33		2	693.866	1386.72	6.75237
	DLATVYVDVLK			45.98			0.000712883	1	37	20	2	618.346	1235.68	-3.27003
	ATEHLSTLSEK			45.88			0.000775969	1	37	20	3	405.879	1215.62	1.8386
	WQEEMELYR	IPI:IPI00021841.1		45.88			0.000264682	1	29	21	2	642.291	1283.57	0.971569
	EQLGPVTQEFWDNLEK	IPI:IPI00021841.1		45.53			0.000888677	1	34		2	966.969	1932.93	-1.382
	LSPLGEEmR	IPI:IPI00021841.1	M8(Oxidation)	45.37			0.00120081	1	34	24	2	524.266	1047.52	9.53399
	DYVSQFEGSALGK	IPI:IPI00021841.1		44.83			0.000654415	1	32		2	700.838	1400.67	-0.073622
	THLAPYSDELR	IPI:IPI00021841.1		44.74			0.00107436	1	33	20	2	651.331	1301.65	4.62156
	DSGRDYVSQFEGSALGK	IPI:IPI00021841.1		44.62			0.000748962	1	31		3	605.959	1815.86	6.82488
	LLDNWDSVTSTFSK			44.28			0.00106563	1	37		2	806.895	1612.78	-2.122
	LLDNWDSVTSTFSK	IPI:IPI00021841.1		44.2			0.00122421	1	34		3	538.271	1612.8	7.49167
	THLAPYSDELR			44.04			0.000994032	1	37		3	434.553	1301.64	-3.89934
	AKPALEDLR	IPI:IPI00021841.1		43.85			0.000848921	1	31		2	506.795	1012.58	4.85143
	ATEHLSTLSEK	IPI:IPI00021841.1		43.79			0.00126812	1	34	20	3	405.878	1215.62	-2.73141
	AKPALEDLR	IPI:IPI00021841.1		43.74			0.000864357	1	32		2	506.791	1012.57	-4.14994
	LREQLGPVTQEFWDNLEK	IPI:IPI00021841.1		43.5			0.0016438	1	33		3	734.717	2202.14	7.59034
	ATEHLSTLSEK	IPI:IPI00021841.1		43.3			0.00141958	1	34	15	3	405.878	1215.62	-2.73141
	LSPLGEEmR	IPI:IPI00021841.1	M8(Oxidation)	43.12			0.00192818	1	35	18	2	524.264	1047.52	7.37806
	THLAPYSDELR	IPI:IPI00021841.1		42.29			0.00150796	1	33		3	434.553	1301.64	-3.75391
	LLDNWDSVTSTFSK	IPI:IPI00021841.1		41.97			0.0016741	1	32		2	806.897	1612.79	0.565035
	VSFLSALEEYTK			41.6			0.00210317	1	37		2	693.861	1386.71	-0.28998
	DLEEVK	IPI:IPI00021841.1		41.55			0.00237946	1	34		2	366.692	732.376	-1.55974
	AKPALEDLR	IPI:IPI00021841.1		40.71			0.00174931	1	31		2	506.795	1012.58	4.85143
	AELQEGAR	IPI:IPI00021841.1		40.57			0.00247753	1	34		2	437.223	873.438	-5.20532
	THLAPYSDELR	IPI:IPI00021841.1		40.36			0.00247601	1	33		3	434.554	1301.65	0.121577
	AELQEGAR	IPI:IPI00021841.1		40.35			0.00264317	1	34		2	437.224	873.44	-3.15548
	VQPYLDDFQK			40.34			0.00248744	1	37	20	2	626.812	1252.62	-2.65933
	EQLGPVTQEFWDNLEK			40.05			0.00308429	1	37		3	644.982	1932.93	-0.978539
	LREQLGPVTQEFWDNLEK	IPI:IPI00021841.1		40.02			0.00372779	1	35		3	734.71	2202.12	-1.66687
	QGLLPVLESFK	IPI:IPI00021841.1		39.86			0.00202938	1	31	16	2	615.862	1230.72	6.66642
	EQLGPVTQEFWDNLEK	IPI:IPI00021841.1		39.84			0.00379735	1	35		3	644.985	1932.94	3.94748
	THLAPYSDELR	IPI:IPI00021841.1		39.68			0.00288493	1	33	17	2	651.328	1301.65	-0.465963
	VSFLSALEEYTK	IPI:IPI00021841.1		39.32			0.00313426	1	33		2	693.862	1386.72	1.3826
	VKDLATVYVDVLK	IPI:IPI00021841.1		38.99			0.00116719	1	27	18	2	731.933	1462.86	5.4163
	DLEEVK			38.94			0.00370167	1	37		2	366.689	732.371	-8.83803
	WQEEmELYR	IPI:IPI00021841.1	M5(Oxidation)	38.47			0.001465	1	28		2	650.293	1299.58	8.39478
	EQLGPVTQEFWDNLEK			38.37			0.0041335	1	37		2	966.968	1932.93	-2.64506
	WQEEmELYR	IPI:IPI00021841.1	M5(Oxidation)	38.21			0.00116276	1	28		2	650.289	1299.57	3.21297
	ATEHLSTLSEK	IPI:IPI00021841.1		38.13			0.0046683	1	34		3	405.878	1215.62	-2.73141
	DYVSQFEGSALGK	IPI:IPI00021841.1		38.09			0.00336092	1	33	16	3	467.561	1400.67	-0.429688
	VEPLRAELQEGAR	IPI:IPI00021841.1		38.08			0.00445784	1	32	16	3	489.937	1467.8	4.16253
	VQPYLDDFQK	IPI:IPI00021841.1		38.04			0.00394161	1	33	19	2	626.813	1252.62	-1.24612
	DLATVYVDVLK	IPI:IPI00021841.1		37.21			0.00527549	1	34	23	2	618.348	1235.69	0.335748
	THLAPYSDELR	IPI:IPI00021841.1		36.66			0.00690478	1	33	23	2	651.331	1301.65	4.62156
	LLDNWDSVTSTFSK	IPI:IPI00021841.1		35.69			0.00720296	1	33		3	538.268	1612.79	1.7865
	VSFLSALEEYTK	IPI:IPI00021841.1		35.67			0.00765629	1	34	16	2	693.865	1386.72	6.04813
	LLDNWDSVTSTFSK	IPI:IPI00021841.1		35.64			0.00904656	1	33		3	538.272	1612.8	9.79057
	THLAPYSDELR	IPI:IPI00021841.1		35.37			0.00781182	1	33		3	434.554	1301.65	0.121577
	AELQEGAR	IPI:IPI00021841.1		34.78			0.00939763	1	34		2	437.223	873.438	-5.20532
	LLDNWDSVTSTFSK	IPI:IPI00021841.1		34.73			0.00906899	1	32		2	806.898	1612.79	2.60857
	VQPYLDDFQKK	IPI:IPI00021841.1		34.51			0.0127616	1	33	25	2	690.865	1380.72	4.29245
	LLDNWDSVTSTFSK	IPI:IPI00021841.1		34.38			0.0117451	1	34		3	538.271	1612.8	7.49167
	DYVSQFEGSALGK	IPI:IPI00021841.1		34.35			0.00747419	1	31		2	700.84	1400.67	2.80242
	DLEEVK	IPI:IPI00021841.1		34.23			0.0128375	1	34		2	366.692	732.376	-1.55974
	LLDNWDSVTSTFSK	IPI:IPI00021841.1		33.69			0.0114159	1	33		3	538.268	1612.79	1.7865
	DYVSQFEGSALGK	IPI:IPI00021841.1		33.55			0.00995741	1	33		2	700.841	1400.67	3.36015
	AKPALEDLR	IPI:IPI00021841.1		33.47			0.009198	1	32	25	2	506.791	1012.57	-4.14994
	KWQEEMELYR	IPI:IPI00021841.1		33.34			0.0112154	1	31		3	471.231	1411.68	6.96707
	EQLGPVTQEFWDNLEKETEGLR	IPI:IPI00021841.1		33.15			0.0148399	1	32		3	873.433	2618.28	4.40554
	KWQEEMELYR	IPI:IPI00021841.1		32.91			0.0107197	1	32	17	3	471.227	1411.67	-0.0696694
	LLDNWDSVTSTFSK	IPI:IPI00021841.1		32.37			0.0156156	1	32	25	2	806.898	1612.79	2.60857
	AELQEGAR	IPI:IPI00021841.1		32.21			0.0167727	1	32	26	2	437.227	873.446	3.76724
	VKDLATVYVDVLK	IPI:IPI00021841.1		31.23			0.00523582	1	26		3	488.293	1462.87	9.78289
	WQEEMELYR	IPI:IPI00021841.1		29.39			0.0117957	1	29	23	2	642.291	1283.57	0.971569
	VKDLATVYVDVLK	IPI:IPI00021841.1		29.03			0.0106897	1	28		3	488.291	1462.86	4.00056
	DYVSQFEGSALGK	IPI:IPI00021841.1			86.6539	2.87296		1	36		2	700.837	1400.67	-1.21522
	DYVSQFEGSALGK	IPI:IPI00021841.1			38.0174	3.77099		1			3	467.56	1400.67	-2.71739
	DYVSQFEGSALGK	IPI:IPI00021841.1			106.701	3.01038		1	36		2	700.837	1400.67	-1.21522
	DYVSQFEGSALGK	IPI:IPI00021841.1			46.849	2.74148		1			3	467.56	1400.67	-2.71739
	LLDNWDSVTSTFSK	IPI:IPI00021841.1			108.265	3.10133		1	37	25	2	806.895	1612.78	-1.57958
	LLDNWDSVTSTFSK	IPI:IPI00021841.1			6.78582	3.04082		1		23	3	538.267	1612.79	0.405168
	LLDNWDSVTSTFSK	IPI:IPI00021841.1			111.901	3.25447		1	37		2	806.895	1612.78	-1.57958
	EQLGPVTQEFWDNLEK	IPI:IPI00021841.1			43.2865	3.30798		1	37		2	966.968	1932.93	-2.64506
	EQLGPVTQEFWDNLEK	IPI:IPI00021841.1			47.964	5.45722		1			3	644.983	1932.94	0.631863
	VQPYLDDFQK	IPI:IPI00021841.1			65.7806	2.06592		1	37	20	2	626.812	1252.62	-2.65933
	WQEEMELYR	IPI:IPI00021841.1			76.0528	2.57001		1	33	16	2	642.292	1283.58	2.83402
	WQEEMELYR	IPI:IPI00021841.1			31.6694	2.41165		1			2	642.292	1283.58	2.83402
	DYVSQFEGSALGK	IPI:IPI00021841.1			73.6999	2.70956		1	36		2	700.839	1400.67	0.832801
	DYVSQFEGSALGK	IPI:IPI00021841.1			38.1008	2.81018		1			3	467.56	1400.67	-3.01146
	DYVSQFEGSALGK	IPI:IPI00021841.1			52.3616	2.89894		1	36		2	700.839	1400.67	0.832801
	LLDNWDSVTSTFSK	IPI:IPI00021841.1			120.718	3.25128		1	37		2	806.895	1612.78	-2.122
	LLDNWDSVTSTFSK	IPI:IPI00021841.1			140.355	3.44792		1	37	23	2	806.895	1612.78	-2.122
	DLATVYVDVLK	IPI:IPI00021841.1			12.8482	2.64554		1		14	2	618.346	1235.68	-3.27003
	DLATVYVDVLK	IPI:IPI00021841.1			28.2701	2.42387		1	37	20	2	618.346	1235.68	-3.27003
	EQLGPVTQEFWDNLEK	IPI:IPI00021841.1			122.049	3.22037		1	38		2	966.969	1932.93	-1.79247
	EQLGPVTQEFWDNLEK	IPI:IPI00021841.1			54.0309	6.57612		1	37		3	644.982	1932.93	-0.978539
	EQLGPVTQEFWDNLEK	IPI:IPI00021841.1			114.569	3.76759		1	38	19	2	966.969	1932.93	-1.79247
	EQLGPVTQEFWDNLEK	IPI:IPI00021841.1			74.8685	5.44819		1	37		3	644.982	1932.93	-0.978539
	QGLLPVLESFK	IPI:IPI00021841.1			10.5229	2.47373		1			2	615.858	1230.71	-0.822063
	QGLLPVLESFK	IPI:IPI00021841.1			45.9278	2.07839		1		16	2	615.858	1230.71	-0.822063
	KWQEEMELYR	IPI:IPI00021841.1			18.1033	2.93243		1			3	471.228	1411.67	2.09224
	ATEHLSTLSEK	IPI:IPI00021841.1			52.8359	3.41939		1	37	17	3	405.876	1215.61	-7.19287
	ATEHLSTLSEK	IPI:IPI00021841.1			42.0039	3.04028		1			3	405.876	1215.61	-7.19287
	THLAPYSDELR	IPI:IPI00021841.1			50.7667	3.11254		1	36		3	434.553	1301.64	-3.21943
	ATEHLSTLSEK	IPI:IPI00021841.1			25.6875	2.86734		1			3	405.876	1215.61	-7.82046
	THLAPYSDELR	IPI:IPI00021841.1			9.82519	3.35187		1			3	434.553	1301.64	-3.89934
	THLAPYSDELR	IPI:IPI00021841.1			38.6848	3.38634		1	37		3	434.553	1301.64	-3.89934
	THLAPYSDELR	IPI:IPI00021841.1			18.2747	3.29953		1			3	434.553	1301.64	-3.89934
	LREQLGPVTQEFWDNLEK	IPI:IPI00021841.1			71.7384	5.79412		1			3	734.71	2202.12	-1.19578
	VSFLSALEEYTK	IPI:IPI00021841.1			47.9522	3.26093		1	37		2	693.861	1386.71	-0.28998
	VSFLSALEEYTK	IPI:IPI00021841.1			84.7639	3.39881		1	37	25	2	693.861	1386.71	-0.28998
	WQEEmELYR	IPI:IPI00021841.1	M5(Oxidation)		24.0312	2.44223		1			2	650.288	1299.57	0.911749
	ATEHLSTLSEK	IPI:IPI00021841.1			51.8374	3.59481		1	37	20	3	405.879	1215.62	1.8386
	ATEHLSTLSEK	IPI:IPI00021841.1			10.6694	3.11766		1		28	3	405.881	1215.63	5.43476
	HFWQQDEPPQSPWDR	IPI:IPI00021841.1			13.2388	3.25579		1			3	651.628	1952.87	0.507945
	AELQEGAR	IPI:IPI00021841.1			6.00454	2.08948		1	34		2	437.224	873.44	-3.15548
	VQPYLDDFQK	IPI:IPI00021841.1			15.8215	3.37192		1			3	418.211	1252.62	-0.952444
	DYVSQFEGSALGK	IPI:IPI00021841.1			33.0041	3.94616		1	33	16	3	467.561	1400.67	-0.429688
	DYVSQFEGSALGK	IPI:IPI00021841.1			95.495	3.16704		1	32	23	2	700.838	1400.67	-0.073622
	DYVSQFEGSALGK	IPI:IPI00021841.1			75.7851	4.11333		1	33		3	467.561	1400.67	-0.429688
	DYVSQFEGSALGK	IPI:IPI00021841.1			88.5216	3.42574		1	32	20	2	700.838	1400.67	-0.073622
	DYVSQFEGSALGK	IPI:IPI00021841.1			61.9098	3.16988		1	32		2	700.838	1400.67	-0.073622
	LLDNWDSVTSTFSK	IPI:IPI00021841.1			17.1287	2.66018		1		25	2	806.896	1612.78	-0.863674
	DYVSQFEGSALGK	IPI:IPI00021841.1			46.6003	2.76962		1	32		2	700.838	1400.67	-0.073622
	LLDNWDSVTSTFSK	IPI:IPI00021841.1			28.9664	3.21923		1		14	2	806.896	1612.78	-0.863674
	LLDNWDSVTSTFSK	IPI:IPI00021841.1			72.3315	3.76671		1	34		2	806.896	1612.78	-0.863674
	LLDNWDSVTSTFSK	IPI:IPI00021841.1			75.8907	3.09203		1	34		2	806.896	1612.78	-0.863674
	LLDNWDSVTSTFSK	IPI:IPI00021841.1			145.396	3.2918		1	34	26	2	806.896	1612.78	-0.863674
	DYVSQFEGSALGK	IPI:IPI00021841.1			60.7739	2.77203		1			2	700.838	1400.67	-0.073622
	LLDNWDSVTSTFSK	IPI:IPI00021841.1			25.2951	3.80824		1	33		3	538.268	1612.79	1.7865
	LLDNWDSVTSTFSK	IPI:IPI00021841.1			105.635	3.17073		1	34	24	2	806.896	1612.78	-0.863674
	LLDNWDSVTSTFSK	IPI:IPI00021841.1			39.7725	4.36011		1	33		3	538.268	1612.79	1.7865
	LLDNWDSVTSTFSK	IPI:IPI00021841.1			104.771	3.16923		1	34		2	806.896	1612.78	-0.863674
	EQLGPVTQEFWDNLEK	IPI:IPI00021841.1			78.7385	3.52446		1	34		2	966.969	1932.93	-1.382
	EQLGPVTQEFWDNLEK	IPI:IPI00021841.1			18.6844	5.27198		1			3	644.981	1932.93	-3.10997
	EQLGPVTQEFWDNLEK	IPI:IPI00021841.1			119.675	3.82304		1	34	20	2	966.969	1932.93	-1.382
	EQLGPVTQEFWDNLEK	IPI:IPI00021841.1			56.1512	5.88327		1	34		3	644.981	1932.93	-3.10997
	AELQEGAR	IPI:IPI00021841.1			3.10218	2.06666		1	34		2	437.223	873.438	-5.20532
	WQEEmELYR	IPI:IPI00021841.1	M5(Oxidation)		38.135	2.33832		1	28		2	650.289	1299.57	2.43333
	WQEEMELYR	IPI:IPI00021841.1			22.8309	2.4006		1	29	23	2	642.291	1283.57	0.971569
	WQEEMELYR	IPI:IPI00021841.1			88.3786	2.5454		1	29	16	2	642.291	1283.57	0.971569
	WQEEMELYR	IPI:IPI00021841.1			81.5598	2.43958		1	29	21	2	642.291	1283.57	0.971569
	WQEEMELYR	IPI:IPI00021841.1			37.6513	2.15598		1			2	642.291	1283.57	0.971569
	DSGRDYVSQFEGSALGK	IPI:IPI00021841.1			28.0955	4.17409		1			3	605.956	1815.85	1.71591
	DYVSQFEGSALGK	IPI:IPI00021841.1			62.3043	2.99623		1	33		2	700.841	1400.67	3.36015
	LLDNWDSVTSTFSK	IPI:IPI00021841.1			90.3219	3.50473		1	33		2	806.897	1612.79	0.501914
	LLDNWDSVTSTFSK	IPI:IPI00021841.1			17.762	2.50181		1			2	806.897	1612.79	0.501914
	LLDNWDSVTSTFSK	IPI:IPI00021841.1			34.4596	3.97255		1	34		3	538.271	1612.8	7.49167
	LLDNWDSVTSTFSK	IPI:IPI00021841.1			119.171	3.29378		1	33	25	2	806.897	1612.79	0.501914
	LLDNWDSVTSTFSK	IPI:IPI00021841.1			11.7778	4.55791		1	34		3	538.271	1612.8	7.49167
	LLDNWDSVTSTFSK	IPI:IPI00021841.1			130.156	3.03414		1	33		2	806.897	1612.79	0.501914
	DLATVYVDVLK	IPI:IPI00021841.1			23.1462	2.33074		1	34	23	2	618.348	1235.69	0.335748
	LLDNWDSVTSTFSK	IPI:IPI00021841.1			62.9423	3.06567		1	33		2	806.897	1612.79	0.501914
	LLDNWDSVTSTFSK	IPI:IPI00021841.1			39.4425	3.19915		1			2	806.897	1612.79	0.501914
	EQLGPVTQEFWDNLEK	IPI:IPI00021841.1			116.921	3.17988		1	35		2	966.973	1932.94	2.13875
	EQLGPVTQEFWDNLEK	IPI:IPI00021841.1			19.4342	4.69403		1			3	644.985	1932.94	3.94748
	EQLGPVTQEFWDNLEK	IPI:IPI00021841.1			126.232	3.3214		1	35	19	2	966.973	1932.94	2.13875
	EQLGPVTQEFWDNLEK	IPI:IPI00021841.1			50.6099	5.66419		1	35		3	644.985	1932.94	3.94748
	EQLGPVTQEFWDNLEK	IPI:IPI00021841.1			118.169	3.63665		1	35	23	2	966.973	1932.94	2.13875
	EQLGPVTQEFWDNLEK	IPI:IPI00021841.1			63.9569	5.75938		1	35		3	644.985	1932.94	3.94748
	EQLGPVTQEFWDNLEK	IPI:IPI00021841.1			112.122	2.76442		1	35		2	966.973	1932.94	2.13875
	QGLLPVLESFK	IPI:IPI00021841.1			18.246	2.40785		1		17	2	615.858	1230.71	-0.623641
	VSFLSALEEYTK	IPI:IPI00021841.1			41.5619	3.46008		1	33		2	693.862	1386.72	1.3826
	VSFLSALEEYTK	IPI:IPI00021841.1			58.0283	3.09978		1	33		2	693.862	1386.72	1.3826
	ATEHLSTLSEK	IPI:IPI00021841.1			32.7203	3.73817		1			3	405.878	1215.62	-2.73141
	ATEHLSTLSEK	IPI:IPI00021841.1			78.6061	3.4593		1	34	20	3	405.878	1215.62	-2.73141
	ATEHLSTLSEK	IPI:IPI00021841.1			62.5836	3.4989		1	34	15	3	405.878	1215.62	-2.73141
	ATEHLSTLSEK	IPI:IPI00021841.1			57.4033	2.16674		1	34	24	2	608.313	1215.62	-3.06965
	ATEHLSTLSEK	IPI:IPI00021841.1			55.3152	3.24118		1	34		3	405.878	1215.62	-2.73141
	THLAPYSDELR	IPI:IPI00021841.1			49.1477	3.33535		1	33		3	434.554	1301.65	0.121577
	THLAPYSDELR	IPI:IPI00021841.1			48.3167	3.64484		1	33	20	3	434.554	1301.65	0.121577
	THLAPYSDELR	IPI:IPI00021841.1			52.186	3.61318		1	33		3	434.554	1301.65	0.121577
	WQEEMELYR	IPI:IPI00021841.1			23.1856	2.20007		1			2	642.29	1283.57	0.575331
	DSGRDYVSQFEGSALGK	IPI:IPI00021841.1			19.5251	3.73486		1			3	605.957	1815.86	3.0267
	DSGRDYVSQFEGSALGK	IPI:IPI00021841.1			18.0278	4.56696		1			3	605.957	1815.86	3.0267
	LREQLGPVTQEFWDNLEK	IPI:IPI00021841.1			36.759	5.12863		1	35		3	734.71	2202.12	-1.66687
	LREQLGPVTQEFWDNLEK	IPI:IPI00021841.1			91.8434	5.15788		1			3	734.71	2202.12	-1.66687
	LREQLGPVTQEFWDNLEK	IPI:IPI00021841.1			86.9948	5.83319		1	35		3	734.71	2202.12	-1.66687
	VSFLSALEEYTK	IPI:IPI00021841.1			32.7187	2.36387		1			2	693.865	1386.72	6.04813
	VSFLSALEEYTK	IPI:IPI00021841.1			42.078	3.17449		1	34	16	2	693.865	1386.72	6.04813
	VSFLSALEEYTK	IPI:IPI00021841.1			57.007	3.32971		1	34	26	2	693.865	1386.72	6.04813
	THLAPYSDELR	IPI:IPI00021841.1			44.1104	3.8393		1	33	22	3	434.553	1301.64	-3.75391
	THLAPYSDELR	IPI:IPI00021841.1			57.6339	3.55574		1	33		3	434.553	1301.64	-3.75391
	KWQEEMELYR	IPI:IPI00021841.1			37.4302	3.23958		1		14	3	471.229	1411.67	3.98382
	KWQEEMELYR	IPI:IPI00021841.1			17.547	3.24592		1		21	3	471.229	1411.67	3.98382
	VKDLATVYVDVLK	IPI:IPI00021841.1			10.5537	3.15991		1			3	488.291	1462.86	4.00056
	VKDLATVYVDVLK	IPI:IPI00021841.1			18.5604	2.34198		1			2	731.93	1462.85	1.3831
	VKDLATVYVDVLK	IPI:IPI00021841.1			20.388	3.92058		1	28		3	488.291	1462.86	4.00056
	VKDLATVYVDVLK	IPI:IPI00021841.1			96.2719	3.4754		1	29		2	731.93	1462.85	1.3831
	VKDLATVYVDVLK	IPI:IPI00021841.1			11.1228	3.55897		1			3	488.291	1462.86	4.00056
	LREQLGPVTQEFWDNLEK	IPI:IPI00021841.1			27.5602	4.58161		1			3	734.712	2202.12	0.903833
	LREQLGPVTQEFWDNLEK	IPI:IPI00021841.1			53.2501	4.73408		1			4	551.286	2202.12	2.20733
	LREQLGPVTQEFWDNLEK	IPI:IPI00021841.1			71.6623	6.18779		1	35		3	734.712	2202.12	0.903833
	LREQLGPVTQEFWDNLEK	IPI:IPI00021841.1			30.9919	5.05129		1	35		3	734.712	2202.12	0.903833
	VSFLSALEEYTK	IPI:IPI00021841.1			42.9278	3.11392		1	34		2	693.861	1386.71	-0.994091
	KWQEEmELYR	IPI:IPI00021841.1	M6(Oxidation)		26.5397	3.25124		1			3	476.561	1427.67	3.87776
	KWQEEMELYR	IPI:IPI00021841.1			28.6177	3.63687		1			3	471.227	1411.67	-0.0696694
	KWQEEMELYR	IPI:IPI00021841.1			25.6923	3.47353		1	32	17	3	471.227	1411.67	-0.0696694
	VKDLATVYVDVLK	IPI:IPI00021841.1			35.4415	3.55506		1			3	488.292	1462.86	7.40155
	WQEEmELYR	IPI:IPI00021841.1	M5(Oxidation)		40.8389	2.21486		1	28		2	650.289	1299.57	3.21297
	VKDLATVYVDVLK	IPI:IPI00021841.1			44.9832	3.45468		1	30	19	3	488.288	1462.85	-0.747
	VKDLATVYVDVLK	IPI:IPI00021841.1			14.2813	3.12397		1			3	488.287	1462.85	-2.56195
	DYVSQFEGSALGK	IPI:IPI00021841.1			83.2229	2.71161		1	31		2	700.84	1400.67	2.80242
	DYVSQFEGSALGK	IPI:IPI00021841.1			85.2196	3.43007		1	31	20	2	700.84	1400.67	2.80242
	DYVSQFEGSALGK	IPI:IPI00021841.1			60.5001	3.50653		1	32	18	3	467.564	1400.68	6.49889
	DYVSQFEGSALGK	IPI:IPI00021841.1			67.155	3.08068		1	31		2	700.84	1400.67	2.80242
	DYVSQFEGSALGK	IPI:IPI00021841.1			72.4183	2.9444		1	31	18	2	700.84	1400.67	2.80242
	DYVSQFEGSALGK	IPI:IPI00021841.1			36.3339	2.52271		1	31		2	700.84	1400.67	2.80242
	LLDNWDSVTSTFSK	IPI:IPI00021841.1			8.59813	2.29594		1			2	806.897	1612.79	0.565035
	LLDNWDSVTSTFSK	IPI:IPI00021841.1			88.1867	3.06243		1	32		2	806.897	1612.79	0.565035
	LLDNWDSVTSTFSK	IPI:IPI00021841.1			109.155	3.71471		1	32		2	806.897	1612.79	0.565035
	WQEEmELYR	IPI:IPI00021841.1	M5(Oxidation)		70.4371	2.77288		1	28		2	650.293	1299.58	8.23827
	WQEEMELYR	IPI:IPI00021841.1			81.7944	2.45211		1	28	16	2	642.293	1283.58	5.23527
	WQEEMELYR	IPI:IPI00021841.1			77.8608	2.60662		1	28		2	642.293	1283.58	5.23527
	WQEEMELYR	IPI:IPI00021841.1			85.9983	2.41512		1			2	642.293	1283.58	5.23527
	DSGRDYVSQFEGSALGK	IPI:IPI00021841.1			24.3235	4.55475		1			3	605.959	1815.86	6.75764
	DYVSQFEGSALGK	IPI:IPI00021841.1			85.8113	3.26302		1	31	20	2	700.841	1400.68	4.27528
	DYVSQFEGSALGK	IPI:IPI00021841.1			38.5724	2.90972		1			3	467.565	1400.68	7.44663
	DYVSQFEGSALGK	IPI:IPI00021841.1			96.5775	3.33274		1	31		2	700.841	1400.68	4.27528
	LLDNWDSVTSTFSK	IPI:IPI00021841.1			57.194	3.18536		1	32	25	2	806.898	1612.79	2.60857
	LLDNWDSVTSTFSK	IPI:IPI00021841.1			64.2519	2.32667		1	32		2	806.898	1612.79	2.60857
	LLDNWDSVTSTFSK	IPI:IPI00021841.1			101.882	3.27722		1	32	16	2	806.898	1612.79	2.60857
	LLDNWDSVTSTFSK	IPI:IPI00021841.1			132.166	3.34872		1	32	26	2	806.898	1612.79	2.60857
	LLDNWDSVTSTFSK	IPI:IPI00021841.1			124.337	3.40505		1	32	25	2	806.898	1612.79	2.60857
	EQLGPVTQEFWDNLEK	IPI:IPI00021841.1			71.1936	3.11499		1	33		2	966.977	1932.95	6.98564
	EQLGPVTQEFWDNLEK	IPI:IPI00021841.1			137.14	4.0615		1	33	28	2	966.977	1932.95	6.98564
	ATEHLSTLSEK	IPI:IPI00021841.1			56.372	3.11877		1			3	405.882	1215.63	7.36782
	ATEHLSTLSEK	IPI:IPI00021841.1			56.0197	3.48953		1	33	16	3	405.882	1215.63	7.36782
	ATEHLSTLSEK	IPI:IPI00021841.1			53.8457	3.80787		1	33	21	3	405.882	1215.63	7.36782
	ATEHLSTLSEK	IPI:IPI00021841.1			48.5599	3.04518		1		16	3	405.882	1215.63	7.36782
	THLAPYSDELR	IPI:IPI00021841.1			16.9043	3.24808		1			3	434.558	1301.66	7.92869
	WQEEMELYR	IPI:IPI00021841.1			23.3183	2.51044		1			2	642.294	1283.58	6.99471
	DSGRDYVSQFEGSALGK	IPI:IPI00021841.1			23.6802	4.78661		1			3	605.959	1815.86	6.82488
	DSGRDYVSQFEGSALGK	IPI:IPI00021841.1			41.5598	5.03455		1	31		3	605.959	1815.86	6.82488
	DSGRDYVSQFEGSALGK	IPI:IPI00021841.1			16.3353	4.09978		1			3	605.959	1815.86	6.82488
	LLDNWDSVTSTFSK	IPI:IPI00021841.1			64.3689	2.40368		1			2	806.9	1612.79	4.87929
	QGLLPVLESFK	IPI:IPI00021841.1			22.5102	2.35939		1		15	2	615.862	1230.72	6.66642
	QGLLPVLESFK	IPI:IPI00021841.1			64.5815	2.44353		1	31	20	2	615.862	1230.72	6.66642
	VSFLSALEEYTK	IPI:IPI00021841.1			48.6268	3.48456		1	32	20	2	693.865	1386.72	6.0774
	VSFLSALEEYTK	IPI:IPI00021841.1			75.2887	3.32589		1	32	21	2	693.865	1386.72	6.0774
	ATEHLSTLSEK	IPI:IPI00021841.1			32.9779	3.29641		1			3	405.882	1215.63	6.90338
	ATEHLSTLSEK	IPI:IPI00021841.1			24.9694	3.29147		1		28	3	405.882	1215.63	6.90338
	KWQEEmELYR	IPI:IPI00021841.1	M6(Oxidation)		18.6364	3.29934		1			3	476.563	1427.67	8.11001
	WQEEMELYR	IPI:IPI00021841.1			39.7386	2.02461		1			2	642.296	1283.59	9.80011
	DSGRDYVSQFEGSALGK	IPI:IPI00021841.1			7.28173	3.32805		1			3	605.959	1815.86	6.35436
	VKDLATVYVDVLK	IPI:IPI00021841.1			20.4683	2.29426		1			2	731.933	1462.86	4.85999
	VKDLATVYVDVLK	IPI:IPI00021841.1			97.8219	3.15417		1	27		2	731.933	1462.86	4.85999
	VKDLATVYVDVLK	IPI:IPI00021841.1			18.4294	2.46611		1			2	731.933	1462.86	4.85999
	LLDNWDSVTSTFSK	IPI:IPI00021841.1			51.6385	3.23102		1		18	2	806.901	1612.79	5.48469
	LREQLGPVTQEFWDNLEK	IPI:IPI00021841.1			30.9039	5.17089		1			3	734.717	2202.14	8.3456
	LREQLGPVTQEFWDNLEK	IPI:IPI00021841.1			50.947	6.13963		1	33		3	734.717	2202.14	8.3456
	LREQLGPVTQEFWDNLEK	IPI:IPI00021841.1			33.1323	5.85018		1	33		3	734.717	2202.14	8.3456
	QGLLPVLESFK	IPI:IPI00021841.1			47.9256	2.31177		1		16	2	615.862	1230.72	6.31931
	VSFLSALEEYTK	IPI:IPI00021841.1			31.4213	3.14542		1	33	18	2	693.866	1386.73	7.25845
	VSFLSALEEYTK	IPI:IPI00021841.1			81.9581	3.45685		1	33	28	2	693.866	1386.73	7.25845
	VSFLSALEEYTK	IPI:IPI00021841.1			79.2237	3.4473		1	33	28	2	693.866	1386.73	7.25845
	VSFLSALEEYTK	IPI:IPI00021841.1			74.4384	3.37281		1	33	27	2	693.866	1386.73	7.25845
	KWQEEMELYR	IPI:IPI00021841.1			17.9093	3.51816		1			3	471.231	1411.68	6.96707
	KWQEEMELYR	IPI:IPI00021841.1			18.9545	3.99236		1	31		3	471.231	1411.68	6.96707
	ETEGLRQEMSKDLEEVK	IPI:IPI00021841.1			19.2026	3.35602		1			4	506.006	2021	7.28135
	VKDLATVYVDVLK	IPI:IPI00021841.1			4.32833	3.33732		1			3	488.293	1462.87	9.78289
	VKDLATVYVDVLK	IPI:IPI00021841.1			24.2851	2.56242		1			2	731.933	1462.86	5.4163
	VKDLATVYVDVLK	IPI:IPI00021841.1			34.7667	3.77292		1	26		3	488.293	1462.87	9.78289
	VKDLATVYVDVLK	IPI:IPI00021841.1			56.9073	3.00632		1	27	18	2	731.933	1462.86	5.4163
	LREQLGPVTQEFWDNLEK	IPI:IPI00021841.1			130.483	6.28995		1	33		3	734.717	2202.14	7.59034
	LREQLGPVTQEFWDNLEK	IPI:IPI00021841.1			75.4379	6.53305		1	33		3	734.717	2202.14	7.59034
	VSFLSALEEYTK	IPI:IPI00021841.1			44.1219	3.70432		1	33		2	693.866	1386.72	6.75237
	VSFLSALEEYTK	IPI:IPI00021841.1			70.9373	3.44857		1	33	28	2	693.866	1386.72	6.75237
	EQLGPVTQEFWDNLEKETEGLR	IPI:IPI00021841.1			38.3378	3.33258		1	32		3	873.433	2618.28	4.40554
	LSPLGEEmR	IPI:IPI00021841.1	M8(Oxidation)		45.8436	2.07927		1	34	24	2	524.266	1047.52	9.53399
	WQEEmELYR	IPI:IPI00021841.1	M5(Oxidation)		31.9474	2.60818		1	28		2	650.293	1299.58	8.39478
	LLDNWDSVTSTFSK	IPI:IPI00021841.1			40.2112	3.524		1			3	538.272	1612.8	9.79057
	LLDNWDSVTSTFSK	IPI:IPI00021841.1			16.6971	3.55805		1	33		3	538.272	1612.8	9.79057
	LLDNWDSVTSTFSK	IPI:IPI00021841.1			48.6275	3.93124		1	33	21	3	538.272	1612.8	9.79057
	AKVQPYLDDFQK	IPI:IPI00021841.1			8.44457	2.91826		1			3	484.594	1451.77	9.4612
	QGLLPVLESFK	IPI:IPI00021841.1			44.9065	3.42257		1			3	410.912	1230.72	9.68079
	LREQLGPVTQEFWDNLEK	IPI:IPI00021841.1			36.4516	5.47862		1		23	4	551.287	2202.13	3.90732
	KWQEEmELYR	IPI:IPI00021841.1	M6(Oxidation)		21.5703	3.11056		1		18	3	476.561	1427.67	3.36461
IPI:IPI00304273.2	396	45.3715	5.37646	Apolipoprotein A-IV	68.43	158	26
	Sequence	Protein Accessions	Modifications	IonScore	Probability	XCorr	Exp Value	Rank	Identity High	Homology Threshold	Charge	m/z [Da]	MH+ [Da]	ΔM [ppm]
	SELTQQLNALFQDK	IPI:IPI00304273.2		111.11			2.81904e-10	1	35	21	2	817.926	1634.84	3.3578
	LGEVNTYAGDLQK	IPI:IPI00304273.2;IPI:IPI00847179.1		86.86			7.08857e-08	1	33	28	2	704.36	1407.71	1.11463
	TQVNTQAEQLR	IPI:IPI00304273.2		82.8			1.88668e-07	1	35		2	644.337	1287.67	0.953725
	SELTQQLNALFQDK	IPI:IPI00304273.2;IPI:IPI00847179.1		73.24			1.80212e-06	1	33		2	817.927	1634.85	4.88846
	SELTQQLNALFQDK	IPI:IPI00304273.2		70.25			3.43638e-06	1	35		2	817.926	1634.84	3.3578
	SELTQQLNALFQDK	IPI:IPI00304273.2;IPI:IPI00847179.1		63.94			1.53385e-05	1	33		2	817.927	1634.85	4.88846
	LGEVNTYAGDLQK	IPI:IPI00304273.2		63.1			1.53791e-05	1	34	20	2	704.355	1407.7	-6.77652
	SELTQQLNALFQDK	IPI:IPI00304273.2		60.04			3.61654e-05	1	35	20	2	817.921	1634.83	-2.35432
	ALVQQMEQLR	IPI:IPI00304273.2;IPI:IPI00847179.1		53.24			0.000224316	1	34	23	2	608.333	1215.66	6.07052
	TQVNTQAEQLR	IPI:IPI00304273.2		53.24			0.000157923	1	33		2	644.341	1287.67	7.16305
	ALVQQMEQLR	IPI:IPI00304273.2		53.03			0.000248869	1	36	20	2	608.329	1215.65	0.0959814
	ISASAEELR	IPI:IPI00304273.2		51.28			0.000293797	1	35		2	488.259	975.51	-0.349069
	LGEVNTYAGDLQK	IPI:IPI00304273.2;IPI:IPI00847179.1		48.83			0.000439231	1	33	21	2	704.361	1407.72	2.67546
	SLAELGGHLDQQVEEFR	IPI:IPI00304273.2		48.22			0.000491154	1	34	20	3	643.325	1927.96	5.19712
	KLVPFATELHER	IPI:IPI00304273.2;IPI:IPI00847179.1		46.13			0.000426617	1	30		3	480.609	1439.81	7.26682
	IDQNVEELK	IPI:IPI00304273.2;IPI:IPI00847179.1		45.54			0.00113238	1	34	18	2	544.288	1087.57	4.49395
	SLAPYAQDTQEK	IPI:IPI00304273.2;IPI:IPI00847179.1		44.59			0.00111907	1	33	25	2	675.832	1350.66	2.69712
	SLAPYAQDTQEK	IPI:IPI00304273.2		43.79			0.00146867	1	35		2	675.832	1350.66	2.00427
	SELTQQLNALFQDK	IPI:IPI00304273.2		43.42			0.00172213	1	35		3	545.62	1634.85	5.14155
	LGEVNTYAGDLQK	IPI:IPI00304273.2;IPI:IPI00847179.1		42.08			0.00213088	1	33	17	2	704.36	1407.71	1.11463
	LEPYADQLR	IPI:IPI00304273.2;IPI:IPI00847179.1		41.16			0.00310067	1	34	28	2	552.791	1104.58	6.37863
	LLPHANEVSQK	IPI:IPI00304273.2;IPI:IPI00847179.1		40.45			0.00271824	1	32	25	3	412.567	1235.69	8.93492
	SLAPYAQDTQEK	IPI:IPI00304273.2		40.44			0.00317633	1	35	25	2	675.832	1350.66	2.00427
	SLAELGGHLDQQVEEFR	IPI:IPI00304273.2;IPI:IPI00847179.1		39.99			0.00328255	1	33	20	3	643.326	1927.96	6.19439
	ISASAEELR	IPI:IPI00304273.2;IPI:IPI00847179.1		39.58			0.0047201	1	34	27	2	488.261	975.516	5.13603
	LTPYADEFK	IPI:IPI00304273.2		38.55			0.00339318	1	33	16	2	542.269	1083.53	-3.87577
	LGEVNTYAGDLQK	IPI:IPI00304273.2		37.38			0.00547516	1	34		2	704.353	1407.7	-9.63823
	IDQTVEELR	IPI:IPI00304273.2		36.9			0.00637022	1	34	21	2	551.791	1102.57	0.0824253
	IDQTVEELR	IPI:IPI00304273.2;IPI:IPI00847179.1		36.68			0.0083121	1	33	21	2	551.788	1102.57	-4.56762
	ALVQQMEQLR	IPI:IPI00304273.2		36.1			0.0122735	1	36		2	608.329	1215.65	0.0959814
	SELTQQLNALFQDK	IPI:IPI00304273.2;IPI:IPI00847179.1		36.07			0.00956557	1	33		3	545.622	1634.85	7.60562
	SLAELGGHLDQQVEEFR	IPI:IPI00304273.2		35.85			0.00794349	1	34		3	643.323	1927.95	1.44565
	IDQTVEELR	IPI:IPI00304273.2		35.64			0.0114071	1	35	21	2	551.793	1102.58	4.34498
	IDQNVEELK	IPI:IPI00304273.2;IPI:IPI00847179.1		34.55			0.0146264	1	34	16	2	544.286	1087.57	2.0246
	TQVNTQAEQLR	IPI:IPI00304273.2			28.1463	2.18768		1			2	644.336	1287.67	-0.0258763
	TQVNTQAEQLR	IPI:IPI00304273.2			16.8528	3.2822		1		23	3	429.891	1287.66	-4.91058
	SLAPYAQDTQEK	IPI:IPI00304273.2;IPI:IPI00847179.1			33.6221	3.88783		1		14	3	450.888	1350.65	-2.41917
	SLAPYAQDTQEK	IPI:IPI00304273.2;IPI:IPI00847179.1			54.4277	2.57461		1		26	2	675.828	1350.65	-2.95156
	IDQTVEELR	IPI:IPI00304273.2;IPI:IPI00847179.1			8.24572	2.41225		1		14	2	551.786	1102.56	-8.33196
	LGEVNTYAGDLQK	IPI:IPI00304273.2;IPI:IPI00847179.1			92.4606	3.5726		1	38	24	2	704.358	1407.71	-1.40023
	TLSLPELEQQQEQQQEQQQEQVQmLAPLES	IPI:IPI00304273.2;IPI:IPI00847179.1	M24(Oxidation)		50.1165	4.30317		1			3	1185.24	3553.7	-0.143611
	TLSLPELEQQQEQQQEQQQEQVQMLAPLES	IPI:IPI00304273.2;IPI:IPI00847179.1			91.7981	4.54332		1	35		3	1179.9	3537.7	-0.477415
	TLSLPELEQQQEQQQEQQQEQVQMLAPLES	IPI:IPI00304273.2;IPI:IPI00847179.1			65.6288	6.47055		1			4	885.181	3537.7	-0.187913
	TQVNTQAEQLR	IPI:IPI00304273.2			9.90336	2.23241		1		18	2	644.34	1287.67	6.21515
	SLAPYAQDTQEK	IPI:IPI00304273.2;IPI:IPI00847179.1			46.5246	2.47056		1			2	675.828	1350.65	-2.90639
	IDQNVEELK	IPI:IPI00304273.2;IPI:IPI00847179.1			22.2487	2.40154		1	38	24	2	544.284	1087.56	-1.51101
	IDQNVEELK	IPI:IPI00304273.2;IPI:IPI00847179.1			28.0553	2.32614		1	38	28	2	544.284	1087.56	-1.51101
	IDQTVEELR	IPI:IPI00304273.2;IPI:IPI00847179.1			20.7422	2.50286		1	38		2	551.79	1102.57	-1.79972
	LGEVNTYAGDLQK	IPI:IPI00304273.2;IPI:IPI00847179.1			47.2533	3.11772		1			2	704.357	1407.71	-2.7876
	ALVQQMEQLR	IPI:IPI00304273.2;IPI:IPI00847179.1			37.7011	2.22698		1			2	608.327	1215.65	-3.60937
	ALVQQMEQLR	IPI:IPI00304273.2;IPI:IPI00847179.1			23.423	3.12388		1		22	3	405.888	1215.65	-1.74767
	ALVQQMEQLR	IPI:IPI00304273.2;IPI:IPI00847179.1			57.4264	2.29932		1	39	29	2	608.327	1215.65	-3.60937
	SELTQQLNALFQDK	IPI:IPI00304273.2;IPI:IPI00847179.1			85.9743	3.5862		1	38		2	817.921	1634.84	-2.01838
	SELTQQLNALFQDK	IPI:IPI00304273.2;IPI:IPI00847179.1			65.2879	4.15577		1			3	545.617	1634.84	-2.02666
	SELTQQLNALFQDK	IPI:IPI00304273.2;IPI:IPI00847179.1			96.294	3.32605		1	38	21	2	817.921	1634.84	-2.01838
	EAVEHLQK	IPI:IPI00304273.2;IPI:IPI00847179.1			33.8618	2.21909		1		24	2	477.255	953.502	-3.07028
	LLPHANEVSQK	IPI:IPI00304273.2;IPI:IPI00847179.1			27.448	2.17979		1		15	2	618.335	1235.66	-9.39166
	LVPFATELHER	IPI:IPI00304273.2;IPI:IPI00847179.1			48.9298	2.83925		1			3	437.904	1311.7	-5.41348
	VNSFFSTFK	IPI:IPI00304273.2;IPI:IPI00847179.1			25.7432	2.31868		1	38		2	538.774	1076.54	0.24902
	SLAELGGHLDQQVEEFR	IPI:IPI00304273.2;IPI:IPI00847179.1			32.4487	3.52571		1		25	3	643.321	1927.95	-1.49856
	RVEPYGENFNK	IPI:IPI00304273.2;IPI:IPI00847179.1			43.7571	3.48347		1			3	451.557	1352.66	-3.04161
	ENADSLQASLRPHADELK	IPI:IPI00304273.2;IPI:IPI00847179.1			6.08091	2.84763		1			4	499.251	1993.98	-6.1501
	LGPHAGDVEGHLSFLEK	IPI:IPI00304273.2;IPI:IPI00847179.1			42.6527	3.47743		1			4	452.236	1805.92	2.24817
	SLAELGGHLDQQVEEFR	IPI:IPI00304273.2;IPI:IPI00847179.1			23.3313	3.86866		1			3	643.319	1927.94	-4.15788
	TLSLPELEQQQEQQQEQQQEQVQmLAPLES	IPI:IPI00304273.2;IPI:IPI00847179.1	M24(Oxidation)		60.0019	4.15598		1			3	1185.24	3553.7	1.09304
	TLSLPELEQQQEQQQEQQQEQVQmLAPLES	IPI:IPI00304273.2;IPI:IPI00847179.1	M24(Oxidation)		42.293	6.02008		1			4	889.178	3553.69	-1.84771
	ISASAEELR	IPI:IPI00304273.2;IPI:IPI00847179.1			1	2.12693		1		21	2	488.259	975.511	0.13068
	ISASAEELR	IPI:IPI00304273.2;IPI:IPI00847179.1			22.6756	2.17189		1		27	2	488.259	975.511	0.13068
	LNHQLEGLTFQmK	IPI:IPI00304273.2;IPI:IPI00847179.1	M12(Oxidation)		4.66094	3.0693		1			3	525.605	1574.8	0.263938
	LNHQLEGLTFQMK	IPI:IPI00304273.2;IPI:IPI00847179.1			1.58682	2.95192		1			3	520.275	1558.81	3.21069
	ENADSLQASLRPHADELK	IPI:IPI00304273.2;IPI:IPI00847179.1			33.5606	3.5896		1			4	499.255	1994	1.5635
	SLAELGGHLDQQVEEFRR	IPI:IPI00304273.2;IPI:IPI00847179.1			44.772	2.85267		1			4	521.769	2084.05	1.22109
	TQVNTQAEQLR	IPI:IPI00304273.2			30.8403	2.73533		1		25	2	644.337	1287.67	1.2698
	TQVNTQAEQLR	IPI:IPI00304273.2			1	3.09222		1			3	429.893	1287.66	-1.71105
	TQVNTQAEQLR	IPI:IPI00304273.2			37.8186	2.88537		1		22	2	644.337	1287.67	1.2698
	SLAPYAQDTQEK	IPI:IPI00304273.2;IPI:IPI00847179.1			37.1908	3.10678		1		15	3	450.889	1350.65	-1.40255
	SLAPYAQDTQEK	IPI:IPI00304273.2;IPI:IPI00847179.1			70.7776	2.47939		1	35		2	675.832	1350.66	2.00427
	IDQTVEELR	IPI:IPI00304273.2;IPI:IPI00847179.1			2.9855	2.07253		1	35	21	2	551.793	1102.58	4.34498
	LGEVNTYAGDLQK	IPI:IPI00304273.2;IPI:IPI00847179.1			85.9227	2.98359		1	34	20	2	704.355	1407.7	-6.77652
	SELTQQLNALFQDK	IPI:IPI00304273.2;IPI:IPI00847179.1			105.027	4.16972		1	35	20	2	817.921	1634.83	-2.35432
	SELTQQLNALFQDK	IPI:IPI00304273.2;IPI:IPI00847179.1			51.1204	3.58053		1			3	545.618	1634.84	1.44543
	TQVNTQAEQLR	IPI:IPI00304273.2			71.1704	2.92573		1	35		2	644.337	1287.67	0.953725
	SLAPYAQDTQEK	IPI:IPI00304273.2;IPI:IPI00847179.1			63.7977	2.37787		1		20	2	675.83	1350.65	-0.827689
	ISASAEELR	IPI:IPI00304273.2;IPI:IPI00847179.1			19.1758	2.18922		1	35		2	488.259	975.51	-0.349069
	IDQNVEELK	IPI:IPI00304273.2;IPI:IPI00847179.1			7.04976	2.4426		1		22	2	544.283	1087.56	-3.25088
	IDQTVEELR	IPI:IPI00304273.2;IPI:IPI00847179.1			15.4395	2.71156		1	34	21	2	551.791	1102.57	0.0824253
	ALVQQMEQLR	IPI:IPI00304273.2;IPI:IPI00847179.1			76.147	2.66111		1	36	20	2	608.329	1215.65	0.0959814
	ALVQQMEQLR	IPI:IPI00304273.2;IPI:IPI00847179.1			31.0695	2.21733		1	36		2	608.329	1215.65	0.0959814
	SLAELGGHLDQQVEEFR	IPI:IPI00304273.2;IPI:IPI00847179.1			58.9381	4.19125		1	34		3	643.323	1927.95	1.44565
	SELTQQLNALFQDK	IPI:IPI00304273.2;IPI:IPI00847179.1			77.3315	3.46609		1	35		2	817.926	1634.84	3.3578
	SELTQQLNALFQDK	IPI:IPI00304273.2;IPI:IPI00847179.1			65.2174	5.15293		1			3	545.62	1634.85	5.14155
	SELTQQLNALFQDK	IPI:IPI00304273.2;IPI:IPI00847179.1			89.015	3.62875		1	35	21	2	817.926	1634.84	3.3578
	SELTQQLNALFQDK	IPI:IPI00304273.2;IPI:IPI00847179.1			78.0793	4.77681		1	35		3	545.62	1634.85	5.14155
	LNHQLEGLTFQMK	IPI:IPI00304273.2;IPI:IPI00847179.1			17.3823	3.59112		1		24	3	520.272	1558.8	-2.13398
	SLAELGGHLDQQVEEFR	IPI:IPI00304273.2;IPI:IPI00847179.1			53.5151	3.80701		1	34	20	3	643.325	1927.96	5.19712
	RVEPYGENFNK	IPI:IPI00304273.2;IPI:IPI00847179.1			23.8695	3.66966		1			3	451.557	1352.66	-1.48489
	ENADSLQASLRPHADELK	IPI:IPI00304273.2;IPI:IPI00847179.1			9.03591	3.11445		1			4	499.255	1994	2.54304
	KLVPFATELHER	IPI:IPI00304273.2;IPI:IPI00847179.1			6.09008	4.2386		1		24	3	480.605	1439.8	0.526566
	KLVPFATELHER	IPI:IPI00304273.2;IPI:IPI00847179.1			13.3182	3.3623		1		24	3	480.605	1439.8	0.526566
	KLVPFATELHER	IPI:IPI00304273.2;IPI:IPI00847179.1			23.9621	3.25938		1			4	360.705	1439.8	-1.67661
	TLSLPELEQQQEQQQEQQQEQVQmLAPLES	IPI:IPI00304273.2;IPI:IPI00847179.1	M24(Oxidation)		90.3087	3.76243		1		26	3	1185.24	3553.7	0.0624561
	TLSLPELEQQQEQQQEQQQEQVQmLAPLES	IPI:IPI00304273.2;IPI:IPI00847179.1	M24(Oxidation)		26.3728	4.68403		1			4	889.182	3553.71	2.75516
	TLSLPELEQQQEQQQEQQQEQVQMLAPLES	IPI:IPI00304273.2;IPI:IPI00847179.1			97.7713	4.77057		1			3	1179.91	3537.7	0.143667
	TLSLPELEQQQEQQQEQQQEQVQMLAPLES	IPI:IPI00304273.2;IPI:IPI00847179.1			47.9391	4.29309		1			4	885.184	3537.72	4.0217
	LGEVNTYAGDLQK	IPI:IPI00304273.2;IPI:IPI00847179.1			17.6098	3.10626		1	34		2	704.353	1407.7	-9.63823
	LNHQLEGLTFQmK	IPI:IPI00304273.2;IPI:IPI00847179.1	M12(Oxidation)		40.6089	4.20559		1		24	3	525.605	1574.8	1.48485
	ENADSLQASLRPHADELK	IPI:IPI00304273.2;IPI:IPI00847179.1			18.7662	3.97207		1			4	499.256	1994	3.85918
	SLAELGGHLDQQVEEFRR	IPI:IPI00304273.2;IPI:IPI00847179.1			41.32	3.13716		1			4	521.773	2084.07	9.42137
	TLSLPELEQQQEQQQEQQQEQVQmLAPLES	IPI:IPI00304273.2;IPI:IPI00847179.1	M24(Oxidation)		87.8787	4.59663		1		26	3	1185.24	3553.7	0.57775
	TQVNTQAEQLR	IPI:IPI00304273.2			47.5582	2.83622		1		16	2	644.335	1287.66	-1.4163
	SLAPYAQDTQEK	IPI:IPI00304273.2;IPI:IPI00847179.1			23.1068	3.51448		1			3	450.891	1350.66	4.42684
	SLAPYAQDTQEK	IPI:IPI00304273.2;IPI:IPI00847179.1			67.4457	2.12621		1	33	25	2	675.832	1350.66	2.69712
	ALVQQmEQLR	IPI:IPI00304273.2;IPI:IPI00847179.1	M6(Oxidation)		21.4397	2.2669		1		25	2	616.324	1231.64	-4.44896
	IDQNVEELK	IPI:IPI00304273.2;IPI:IPI00847179.1			3.63218	2.63771		1	34	16	2	544.286	1087.57	2.0246
	IDQTVEELR	IPI:IPI00304273.2;IPI:IPI00847179.1			25.6795	2.00681		1	33	21	2	551.788	1102.57	-4.56762
	LGEVNTYAGDLQK	IPI:IPI00304273.2;IPI:IPI00847179.1			53.4601	3.39555		1	33	17	2	704.36	1407.71	1.11463
	LGEVNTYAGDLQK	IPI:IPI00304273.2;IPI:IPI00847179.1			18.737	3.56379		1		18	3	469.911	1407.72	4.83374
	LGEVNTYAGDLQK	IPI:IPI00304273.2;IPI:IPI00847179.1			95.8854	3.21483		1	33	28	2	704.36	1407.71	1.11463
	TQVNTQAEQLR	IPI:IPI00304273.2			65.6728	2.78044		1	33		2	644.341	1287.67	7.16305
	SLAPYAQDTQEK	IPI:IPI00304273.2;IPI:IPI00847179.1			43.935	2.04585		1		19	2	675.833	1350.66	4.41435
	SLAPYAQDTQEK	IPI:IPI00304273.2;IPI:IPI00847179.1			18.0396	3.25737		1		14	3	450.891	1350.66	3.34248
	ISASAEELR	IPI:IPI00304273.2;IPI:IPI00847179.1			23.5981	2.00117		1	34	27	2	488.261	975.516	5.13603
	ALVQQmEQLR	IPI:IPI00304273.2;IPI:IPI00847179.1	M6(Oxidation)		29.8123	2.22045		1			2	616.326	1231.64	-1.57474
	IDQNVEELK	IPI:IPI00304273.2;IPI:IPI00847179.1			18.4179	2.29213		1	34	18	2	544.288	1087.57	4.49395
	LGEVNTYAGDLQK	IPI:IPI00304273.2;IPI:IPI00847179.1			68.5555	3.08536		1	33	21	2	704.361	1407.72	2.67546
	ALVQQMEQLR	IPI:IPI00304273.2;IPI:IPI00847179.1			85.3564	2.59108		1	34	23	2	608.333	1215.66	6.07052
	ALVQQMEQLR	IPI:IPI00304273.2;IPI:IPI00847179.1			26.9895	3.15548		1		15	3	405.892	1215.66	9.09706
	SELTQQLNALFQDK	IPI:IPI00304273.2;IPI:IPI00847179.1			19.3561	2.20053		1			2	817.922	1634.84	-1.68232
	SELTQQLNALFQDK	IPI:IPI00304273.2;IPI:IPI00847179.1			55.7262	5.16387		1	33		3	545.622	1634.85	7.60562
	AKIDQNVEELK	IPI:IPI00304273.2;IPI:IPI00847179.1			8.59489	3.13173		1		17	3	429.574	1286.71	9.30651
	LNHQLEGLTFQmK	IPI:IPI00304273.2;IPI:IPI00847179.1	M12(Oxidation)		17.2423	4.43583		1		25	3	525.61	1574.81	9.25566
	LNHQLEGLTFQMK	IPI:IPI00304273.2;IPI:IPI00847179.1			10.9332	2.98991		1			3	520.277	1558.82	7.43927
	LNHQLEGLTFQMK	IPI:IPI00304273.2;IPI:IPI00847179.1			1	2.29565		1			2	779.907	1558.81	1.67261
	LNHQLEGLTFQMK	IPI:IPI00304273.2;IPI:IPI00847179.1			22.3435	4.74647		1			3	520.277	1558.82	7.43927
	VNSFFSTFK	IPI:IPI00304273.2;IPI:IPI00847179.1			19.2703	2.02209		1			2	538.778	1076.55	7.61942
	SLAELGGHLDQQVEEFR	IPI:IPI00304273.2;IPI:IPI00847179.1			12.3038	2.99305		1			3	643.326	1927.96	6.19439
	SLAELGGHLDQQVEEFR	IPI:IPI00304273.2;IPI:IPI00847179.1			37.3743	3.67115		1			3	643.326	1927.96	6.19439
	SLAELGGHLDQQVEEFR	IPI:IPI00304273.2;IPI:IPI00847179.1			117.775	4.09049		1	33	20	3	643.326	1927.96	6.19439
	SELTQQLNALFQDK	IPI:IPI00304273.2;IPI:IPI00847179.1			72.6994	3.30501		1	33		2	817.927	1634.85	4.88846
	SELTQQLNALFQDK	IPI:IPI00304273.2;IPI:IPI00847179.1			90.8024	3.91753		1	33		2	817.927	1634.85	4.88846
	RVEPYGENFNK	IPI:IPI00304273.2;IPI:IPI00847179.1			16.0057	2.17983		1		26	2	676.836	1352.66	4.03003
	VKIDQTVEELR	IPI:IPI00304273.2;IPI:IPI00847179.1			21.6359	2.87619		1			3	443.919	1329.74	4.48842
	ENADSLQASLRPHADELK	IPI:IPI00304273.2;IPI:IPI00847179.1			13.0291	4.48591		1		23	4	499.259	1994.01	9.5831
	LNHQLEGLTFQmK	IPI:IPI00304273.2;IPI:IPI00847179.1	M12(Oxidation)		2.31128	3.17117		1			3	525.605	1574.8	0.96155
	LGPHAGDVEGHLSFLEK	IPI:IPI00304273.2;IPI:IPI00847179.1			64.9865	4.11531		1		28	4	452.238	1805.93	6.04233
	LGPHAGDVEGHLSFLEK	IPI:IPI00304273.2;IPI:IPI00847179.1			1	3.33187		1			3	602.648	1805.93	5.60706
	LNHQLEGLTFQMK	IPI:IPI00304273.2;IPI:IPI00847179.1			27.4337	3.70195		1			3	520.277	1558.82	7.43927
	SLAELGGHLDQQVEEFR	IPI:IPI00304273.2;IPI:IPI00847179.1			19.111	3.31057		1		26	3	643.326	1927.96	6.71675
	SLAELGGHLDQQVEEFR	IPI:IPI00304273.2;IPI:IPI00847179.1			55.8871	3.75242		1			3	643.326	1927.96	6.71675
	KLVPFATELHER	IPI:IPI00304273.2;IPI:IPI00847179.1			16.9132	3.19956		1			3	480.609	1439.81	7.26682
	KLVPFATELHER	IPI:IPI00304273.2;IPI:IPI00847179.1			74.14	3.40011		1	30		3	480.609	1439.81	7.26682
	LKEEIGKELEELR	IPI:IPI00304273.2;IPI:IPI00847179.1			10.2664	3.44731		1			4	397.229	1585.89	8.08732
	DKVNSFFSTFK	IPI:IPI00304273.2;IPI:IPI00847179.1			2.32696	3.47925		1			3	440.563	1319.67	8.8285
	TLSLPELEQQQEQQQEQQQEQVQmLAPLES	IPI:IPI00304273.2;IPI:IPI00847179.1	M24(Oxidation)		57.879	4.98219		1			3	1185.24	3553.71	4.18454
	ALVQQmEQLR	IPI:IPI00304273.2;IPI:IPI00847179.1	M6(Oxidation)		13.0331	2.03394		1		20	2	616.33	1231.65	4.66924
	LNHQLEGLTFQmK	IPI:IPI00304273.2;IPI:IPI00847179.1	M12(Oxidation)		22.2243	4.08296		1			3	525.609	1574.81	9.02307
	LNHQLEGLTFQmK	IPI:IPI00304273.2;IPI:IPI00847179.1	M12(Oxidation)		7.71616	3.34196		1			3	525.605	1574.8	0.263938
	TLSLPELEQQQEQQQEQQQEQVQmLAPLES	IPI:IPI00304273.2;IPI:IPI00847179.1	M24(Oxidation)		80.1794	4.51123		1			3	1185.24	3553.7	1.50518
IPI:IPI00847179.1	396	45.3445	5.37646	apolipoprotein A-IV precursor	66.16	148	25
	Sequence	Protein Accessions	Modifications	IonScore	Probability	XCorr	Exp Value	Rank	Identity High	Homology Threshold	Charge	m/z [Da]	MH+ [Da]	ΔM [ppm]
	SELTQQLNALFQDK			114.02			1.43651e-10	1	38	21	2	817.921	1634.84	-2.01838
	LGEVNTYAGDLQK	IPI:IPI00304273.2;IPI:IPI00847179.1		86.86			7.08857e-08	1	33	28	2	704.36	1407.71	1.11463
	SELTQQLNALFQDK	IPI:IPI00304273.2;IPI:IPI00847179.1		73.24			1.80212e-06	1	33		2	817.927	1634.85	4.88846
	SELTQQLNALFQDK			68.38			5.2639e-06	1	38		2	817.921	1634.84	-2.01838
	LGEVNTYAGDLQK			67.21			6.46367e-06	1	38	24	2	704.358	1407.71	-1.40023
	SELTQQLNALFQDK	IPI:IPI00304273.2;IPI:IPI00847179.1		63.94			1.53385e-05	1	33		2	817.927	1634.85	4.88846
	ALVQQMEQLR			59.48			5.15693e-05	1	39	29	2	608.327	1215.65	-3.60937
	ISASAEELR			59.16			5.02343e-05	1	39		2	488.256	975.505	-6.02183
	IDQNVEELK			56.61			7.23575e-05	1	38	28	2	544.284	1087.56	-1.51101
	ALVQQMEQLR	IPI:IPI00304273.2;IPI:IPI00847179.1		53.24			0.000224316	1	34	23	2	608.333	1215.66	6.07052
	LGEVNTYAGDLQK	IPI:IPI00304273.2;IPI:IPI00847179.1		48.83			0.000439231	1	33	21	2	704.361	1407.72	2.67546
	IDQNVEELK			47.07			0.000650854	1	38	24	2	544.284	1087.56	-1.51101
	IDQTVEELR			46.53			0.000715906	1	38		2	551.79	1102.57	-1.79972
	KLVPFATELHER	IPI:IPI00304273.2;IPI:IPI00847179.1		46.13			0.000426617	1	30		3	480.609	1439.81	7.26682
	IDQNVEELK	IPI:IPI00304273.2;IPI:IPI00847179.1		45.54			0.00113238	1	34	18	2	544.288	1087.57	4.49395
	SLAPYAQDTQEK	IPI:IPI00304273.2;IPI:IPI00847179.1		44.59			0.00111907	1	33	25	2	675.832	1350.66	2.69712
	VNSFFSTFK			42.23			0.00231585	1	38		2	538.774	1076.54	0.24902
	LGEVNTYAGDLQK	IPI:IPI00304273.2;IPI:IPI00847179.1		42.08			0.00213088	1	33	17	2	704.36	1407.71	1.11463
	LEPYADQLR	IPI:IPI00304273.2;IPI:IPI00847179.1		41.16			0.00310067	1	34	28	2	552.791	1104.58	6.37863
	LLPHANEVSQK	IPI:IPI00304273.2;IPI:IPI00847179.1		40.45			0.00271824	1	32	25	3	412.567	1235.69	8.93492
	SLAELGGHLDQQVEEFR	IPI:IPI00304273.2;IPI:IPI00847179.1		39.99			0.00328255	1	33	20	3	643.326	1927.96	6.19439
	ISASAEELR	IPI:IPI00304273.2;IPI:IPI00847179.1		39.58			0.0047201	1	34	27	2	488.261	975.516	5.13603
	TQVSTQAEQLR	IPI:IPI00847179.1		38.08			0.00718856	1	34		2	630.834	1260.66	4.58528
	TLSLPELEQQQEQQQEQQQEQVQMLAPLES			37.82			0.0032874	1	35		3	1179.9	3537.7	-0.477415
	IDQTVEELR	IPI:IPI00304273.2;IPI:IPI00847179.1		36.68			0.0083121	1	33	21	2	551.788	1102.57	-4.56762
	SELTQQLNALFQDK	IPI:IPI00304273.2;IPI:IPI00847179.1		36.07			0.00956557	1	33		3	545.622	1634.85	7.60562
	IDQNVEELK	IPI:IPI00304273.2;IPI:IPI00847179.1		34.55			0.0146264	1	34	16	2	544.286	1087.57	2.0246
	TQVSTQAEQLR	IPI:IPI00847179.1			25.3554	3.24182		1			3	420.887	1260.65	-5.88313
	SLAPYAQDTQEK	IPI:IPI00304273.2;IPI:IPI00847179.1			33.6221	3.88783		1		14	3	450.888	1350.65	-2.41917
	SLAPYAQDTQEK	IPI:IPI00304273.2;IPI:IPI00847179.1			54.4277	2.57461		1		26	2	675.828	1350.65	-2.95156
	IDQTVEELR	IPI:IPI00304273.2;IPI:IPI00847179.1			8.24572	2.41225		1		14	2	551.786	1102.56	-8.33196
	LGEVNTYAGDLQK	IPI:IPI00304273.2;IPI:IPI00847179.1			92.4606	3.5726		1	38	24	2	704.358	1407.71	-1.40023
	TLSLPELEQQQEQQQEQQQEQVQmLAPLES	IPI:IPI00304273.2;IPI:IPI00847179.1	M24(Oxidation)		50.1165	4.30317		1			3	1185.24	3553.7	-0.143611
	TLSLPELEQQQEQQQEQQQEQVQMLAPLES	IPI:IPI00304273.2;IPI:IPI00847179.1			91.7981	4.54332		1	35		3	1179.9	3537.7	-0.477415
	TLSLPELEQQQEQQQEQQQEQVQMLAPLES	IPI:IPI00304273.2;IPI:IPI00847179.1			65.6288	6.47055		1			4	885.181	3537.7	-0.187913
	TQVSTQAEQLR	IPI:IPI00847179.1			57.3041	2.80818		1			2	630.829	1260.65	-2.096
	TQVSTQAEQLR	IPI:IPI00847179.1			54.4874	2.37158		1		18	2	630.829	1260.65	-2.096
	SLAPYAQDTQEK	IPI:IPI00304273.2;IPI:IPI00847179.1			46.5246	2.47056		1			2	675.828	1350.65	-2.90639
	IDQNVEELK	IPI:IPI00304273.2;IPI:IPI00847179.1			22.2487	2.40154		1	38	24	2	544.284	1087.56	-1.51101
	IDQNVEELK	IPI:IPI00304273.2;IPI:IPI00847179.1			28.0553	2.32614		1	38	28	2	544.284	1087.56	-1.51101
	IDQTVEELR	IPI:IPI00304273.2;IPI:IPI00847179.1			20.7422	2.50286		1	38		2	551.79	1102.57	-1.79972
	LGEVNTYAGDLQK	IPI:IPI00304273.2;IPI:IPI00847179.1			47.2533	3.11772		1			2	704.357	1407.71	-2.7876
	ALVQQMEQLR	IPI:IPI00304273.2;IPI:IPI00847179.1			37.7011	2.22698		1			2	608.327	1215.65	-3.60937
	ALVQQMEQLR	IPI:IPI00304273.2;IPI:IPI00847179.1			23.423	3.12388		1		22	3	405.888	1215.65	-1.74767
	ALVQQMEQLR	IPI:IPI00304273.2;IPI:IPI00847179.1			57.4264	2.29932		1	39	29	2	608.327	1215.65	-3.60937
	SELTQQLNALFQDK	IPI:IPI00304273.2;IPI:IPI00847179.1			85.9743	3.5862		1	38		2	817.921	1634.84	-2.01838
	SELTQQLNALFQDK	IPI:IPI00304273.2;IPI:IPI00847179.1			65.2879	4.15577		1			3	545.617	1634.84	-2.02666
	SELTQQLNALFQDK	IPI:IPI00304273.2;IPI:IPI00847179.1			96.294	3.32605		1	38	21	2	817.921	1634.84	-2.01838
	EAVEHLQK	IPI:IPI00304273.2;IPI:IPI00847179.1			33.8618	2.21909		1		24	2	477.255	953.502	-3.07028
	LLPHANEVSQK	IPI:IPI00304273.2;IPI:IPI00847179.1			27.448	2.17979		1		15	2	618.335	1235.66	-9.39166
	LVPFATELHER	IPI:IPI00304273.2;IPI:IPI00847179.1			48.9298	2.83925		1			3	437.904	1311.7	-5.41348
	VNSFFSTFK	IPI:IPI00304273.2;IPI:IPI00847179.1			25.7432	2.31868		1	38		2	538.774	1076.54	0.24902
	SLAELGGHLDQQVEEFR	IPI:IPI00304273.2;IPI:IPI00847179.1			32.4487	3.52571		1		25	3	643.321	1927.95	-1.49856
	RVEPYGENFNK	IPI:IPI00304273.2;IPI:IPI00847179.1			43.7571	3.48347		1			3	451.557	1352.66	-3.04161
	ENADSLQASLRPHADELK	IPI:IPI00304273.2;IPI:IPI00847179.1			6.08091	2.84763		1			4	499.251	1993.98	-6.1501
	LGPHAGDVEGHLSFLEK	IPI:IPI00304273.2;IPI:IPI00847179.1			42.6527	3.47743		1			4	452.236	1805.92	2.24817
	SLAELGGHLDQQVEEFR	IPI:IPI00304273.2;IPI:IPI00847179.1			23.3313	3.86866		1			3	643.319	1927.94	-4.15788
	TLSLPELEQQQEQQQEQQQEQVQmLAPLES	IPI:IPI00304273.2;IPI:IPI00847179.1	M24(Oxidation)		60.0019	4.15598		1			3	1185.24	3553.7	1.09304
	TLSLPELEQQQEQQQEQQQEQVQmLAPLES	IPI:IPI00304273.2;IPI:IPI00847179.1	M24(Oxidation)		42.293	6.02008		1			4	889.178	3553.69	-1.84771
	ISASAEELR	IPI:IPI00304273.2;IPI:IPI00847179.1			1	2.12693		1		21	2	488.259	975.511	0.13068
	ISASAEELR	IPI:IPI00304273.2;IPI:IPI00847179.1			22.6756	2.17189		1		27	2	488.259	975.511	0.13068
	LNHQLEGLTFQmK	IPI:IPI00304273.2;IPI:IPI00847179.1	M12(Oxidation)		4.66094	3.0693		1			3	525.605	1574.8	0.263938
	LNHQLEGLTFQMK	IPI:IPI00304273.2;IPI:IPI00847179.1			1.58682	2.95192		1			3	520.275	1558.81	3.21069
	ENADSLQASLRPHADELK	IPI:IPI00304273.2;IPI:IPI00847179.1			33.5606	3.5896		1			4	499.255	1994	1.5635
	SLAELGGHLDQQVEEFRR	IPI:IPI00304273.2;IPI:IPI00847179.1			44.772	2.85267		1			4	521.769	2084.05	1.22109
	TQVSTQAEQLR	IPI:IPI00847179.1			7.2688	3.34881		1		19	3	420.889	1260.65	-1.74358
	SLAPYAQDTQEK	IPI:IPI00304273.2;IPI:IPI00847179.1			37.1908	3.10678		1		15	3	450.889	1350.65	-1.40255
	SLAPYAQDTQEK	IPI:IPI00304273.2;IPI:IPI00847179.1			70.7776	2.47939		1	35		2	675.832	1350.66	2.00427
	IDQTVEELR	IPI:IPI00304273.2;IPI:IPI00847179.1			2.9855	2.07253		1	35	21	2	551.793	1102.58	4.34498
	LGEVNTYAGDLQK	IPI:IPI00304273.2;IPI:IPI00847179.1			85.9227	2.98359		1	34	20	2	704.355	1407.7	-6.77652
	SELTQQLNALFQDK	IPI:IPI00304273.2;IPI:IPI00847179.1			105.027	4.16972		1	35	20	2	817.921	1634.83	-2.35432
	SELTQQLNALFQDK	IPI:IPI00304273.2;IPI:IPI00847179.1			51.1204	3.58053		1			3	545.618	1634.84	1.44543
	SLAPYAQDTQEK	IPI:IPI00304273.2;IPI:IPI00847179.1			63.7977	2.37787		1		20	2	675.83	1350.65	-0.827689
	ISASAEELR	IPI:IPI00304273.2;IPI:IPI00847179.1			19.1758	2.18922		1	35		2	488.259	975.51	-0.349069
	IDQNVEELK	IPI:IPI00304273.2;IPI:IPI00847179.1			7.04976	2.4426		1		22	2	544.283	1087.56	-3.25088
	IDQTVEELR	IPI:IPI00304273.2;IPI:IPI00847179.1			15.4395	2.71156		1	34	21	2	551.791	1102.57	0.0824253
	ALVQQMEQLR	IPI:IPI00304273.2;IPI:IPI00847179.1			76.147	2.66111		1	36	20	2	608.329	1215.65	0.0959814
	ALVQQMEQLR	IPI:IPI00304273.2;IPI:IPI00847179.1			31.0695	2.21733		1	36		2	608.329	1215.65	0.0959814
	SLAELGGHLDQQVEEFR	IPI:IPI00304273.2;IPI:IPI00847179.1			58.9381	4.19125		1	34		3	643.323	1927.95	1.44565
	SELTQQLNALFQDK	IPI:IPI00304273.2;IPI:IPI00847179.1			77.3315	3.46609		1	35		2	817.926	1634.84	3.3578
	SELTQQLNALFQDK	IPI:IPI00304273.2;IPI:IPI00847179.1			65.2174	5.15293		1			3	545.62	1634.85	5.14155
	SELTQQLNALFQDK	IPI:IPI00304273.2;IPI:IPI00847179.1			89.015	3.62875		1	35	21	2	817.926	1634.84	3.3578
	SELTQQLNALFQDK	IPI:IPI00304273.2;IPI:IPI00847179.1			78.0793	4.77681		1	35		3	545.62	1634.85	5.14155
	LNHQLEGLTFQMK	IPI:IPI00304273.2;IPI:IPI00847179.1			17.3823	3.59112		1		24	3	520.272	1558.8	-2.13398
	SLAELGGHLDQQVEEFR	IPI:IPI00304273.2;IPI:IPI00847179.1			53.5151	3.80701		1	34	20	3	643.325	1927.96	5.19712
	RVEPYGENFNK	IPI:IPI00304273.2;IPI:IPI00847179.1			23.8695	3.66966		1			3	451.557	1352.66	-1.48489
	ENADSLQASLRPHADELK	IPI:IPI00304273.2;IPI:IPI00847179.1			9.03591	3.11445		1			4	499.255	1994	2.54304
	KLVPFATELHER	IPI:IPI00304273.2;IPI:IPI00847179.1			6.09008	4.2386		1		24	3	480.605	1439.8	0.526566
	KLVPFATELHER	IPI:IPI00304273.2;IPI:IPI00847179.1			13.3182	3.3623		1		24	3	480.605	1439.8	0.526566
	KLVPFATELHER	IPI:IPI00304273.2;IPI:IPI00847179.1			23.9621	3.25938		1			4	360.705	1439.8	-1.67661
	TLSLPELEQQQEQQQEQQQEQVQmLAPLES	IPI:IPI00304273.2;IPI:IPI00847179.1	M24(Oxidation)		90.3087	3.76243		1		26	3	1185.24	3553.7	0.0624561
	TLSLPELEQQQEQQQEQQQEQVQmLAPLES	IPI:IPI00304273.2;IPI:IPI00847179.1	M24(Oxidation)		26.3728	4.68403		1			4	889.182	3553.71	2.75516
	TLSLPELEQQQEQQQEQQQEQVQMLAPLES	IPI:IPI00304273.2;IPI:IPI00847179.1			97.7713	4.77057		1			3	1179.91	3537.7	0.143667
	TLSLPELEQQQEQQQEQQQEQVQMLAPLES	IPI:IPI00304273.2;IPI:IPI00847179.1			47.9391	4.29309		1			4	885.184	3537.72	4.0217
	LGEVNTYAGDLQK	IPI:IPI00304273.2;IPI:IPI00847179.1			17.6098	3.10626		1	34		2	704.353	1407.7	-9.63823
	LNHQLEGLTFQmK	IPI:IPI00304273.2;IPI:IPI00847179.1	M12(Oxidation)		40.6089	4.20559		1		24	3	525.605	1574.8	1.48485
	ENADSLQASLRPHADELK	IPI:IPI00304273.2;IPI:IPI00847179.1			18.7662	3.97207		1			4	499.256	1994	3.85918
	SLAELGGHLDQQVEEFRR	IPI:IPI00304273.2;IPI:IPI00847179.1			41.32	3.13716		1			4	521.773	2084.07	9.42137
	TLSLPELEQQQEQQQEQQQEQVQmLAPLES	IPI:IPI00304273.2;IPI:IPI00847179.1	M24(Oxidation)		87.8787	4.59663		1		26	3	1185.24	3553.7	0.57775
	TQVSTQAEQLR	IPI:IPI00847179.1			10.804	2.24257		1		21	2	630.828	1260.65	-5.00102
	SLAPYAQDTQEK	IPI:IPI00304273.2;IPI:IPI00847179.1			23.1068	3.51448		1			3	450.891	1350.66	4.42684
	SLAPYAQDTQEK	IPI:IPI00304273.2;IPI:IPI00847179.1			67.4457	2.12621		1	33	25	2	675.832	1350.66	2.69712
	ALVQQmEQLR	IPI:IPI00304273.2;IPI:IPI00847179.1	M6(Oxidation)		21.4397	2.2669		1		25	2	616.324	1231.64	-4.44896
	IDQNVEELK	IPI:IPI00304273.2;IPI:IPI00847179.1			3.63218	2.63771		1	34	16	2	544.286	1087.57	2.0246
	IDQTVEELR	IPI:IPI00304273.2;IPI:IPI00847179.1			25.6795	2.00681		1	33	21	2	551.788	1102.57	-4.56762
	LGEVNTYAGDLQK	IPI:IPI00304273.2;IPI:IPI00847179.1			53.4601	3.39555		1	33	17	2	704.36	1407.71	1.11463
	LGEVNTYAGDLQK	IPI:IPI00304273.2;IPI:IPI00847179.1			18.737	3.56379		1		18	3	469.911	1407.72	4.83374
	LGEVNTYAGDLQK	IPI:IPI00304273.2;IPI:IPI00847179.1			95.8854	3.21483		1	33	28	2	704.36	1407.71	1.11463
	TQVSTQAEQLR	IPI:IPI00847179.1			20.3947	3.43123		1		23	3	420.892	1260.66	4.79253
	SLAPYAQDTQEK	IPI:IPI00304273.2;IPI:IPI00847179.1			43.935	2.04585		1		19	2	675.833	1350.66	4.41435
	SLAPYAQDTQEK	IPI:IPI00304273.2;IPI:IPI00847179.1			18.0396	3.25737		1		14	3	450.891	1350.66	3.34248
	ISASAEELR	IPI:IPI00304273.2;IPI:IPI00847179.1			23.5981	2.00117		1	34	27	2	488.261	975.516	5.13603
	ALVQQmEQLR	IPI:IPI00304273.2;IPI:IPI00847179.1	M6(Oxidation)		29.8123	2.22045		1			2	616.326	1231.64	-1.57474
	IDQNVEELK	IPI:IPI00304273.2;IPI:IPI00847179.1			18.4179	2.29213		1	34	18	2	544.288	1087.57	4.49395
	LGEVNTYAGDLQK	IPI:IPI00304273.2;IPI:IPI00847179.1			68.5555	3.08536		1	33	21	2	704.361	1407.72	2.67546
	ALVQQMEQLR	IPI:IPI00304273.2;IPI:IPI00847179.1			85.3564	2.59108		1	34	23	2	608.333	1215.66	6.07052
	ALVQQMEQLR	IPI:IPI00304273.2;IPI:IPI00847179.1			26.9895	3.15548		1		15	3	405.892	1215.66	9.09706
	SELTQQLNALFQDK	IPI:IPI00304273.2;IPI:IPI00847179.1			19.3561	2.20053		1			2	817.922	1634.84	-1.68232
	SELTQQLNALFQDK	IPI:IPI00304273.2;IPI:IPI00847179.1			55.7262	5.16387		1	33		3	545.622	1634.85	7.60562
	AKIDQNVEELK	IPI:IPI00304273.2;IPI:IPI00847179.1			8.59489	3.13173		1		17	3	429.574	1286.71	9.30651
	LNHQLEGLTFQmK	IPI:IPI00304273.2;IPI:IPI00847179.1	M12(Oxidation)		17.2423	4.43583		1		25	3	525.61	1574.81	9.25566
	LNHQLEGLTFQMK	IPI:IPI00304273.2;IPI:IPI00847179.1			10.9332	2.98991		1			3	520.277	1558.82	7.43927
	LNHQLEGLTFQMK	IPI:IPI00304273.2;IPI:IPI00847179.1			1	2.29565		1			2	779.907	1558.81	1.67261
	LNHQLEGLTFQMK	IPI:IPI00304273.2;IPI:IPI00847179.1			22.3435	4.74647		1			3	520.277	1558.82	7.43927
	VNSFFSTFK	IPI:IPI00304273.2;IPI:IPI00847179.1			19.2703	2.02209		1			2	538.778	1076.55	7.61942
	SLAELGGHLDQQVEEFR	IPI:IPI00304273.2;IPI:IPI00847179.1			12.3038	2.99305		1			3	643.326	1927.96	6.19439
	SLAELGGHLDQQVEEFR	IPI:IPI00304273.2;IPI:IPI00847179.1			37.3743	3.67115		1			3	643.326	1927.96	6.19439
	SLAELGGHLDQQVEEFR	IPI:IPI00304273.2;IPI:IPI00847179.1			117.775	4.09049		1	33	20	3	643.326	1927.96	6.19439
	SELTQQLNALFQDK	IPI:IPI00304273.2;IPI:IPI00847179.1			72.6994	3.30501		1	33		2	817.927	1634.85	4.88846
	SELTQQLNALFQDK	IPI:IPI00304273.2;IPI:IPI00847179.1			90.8024	3.91753		1	33		2	817.927	1634.85	4.88846
	RVEPYGENFNK	IPI:IPI00304273.2;IPI:IPI00847179.1			16.0057	2.17983		1		26	2	676.836	1352.66	4.03003
	VKIDQTVEELR	IPI:IPI00304273.2;IPI:IPI00847179.1			21.6359	2.87619		1			3	443.919	1329.74	4.48842
	ENADSLQASLRPHADELK	IPI:IPI00304273.2;IPI:IPI00847179.1			13.0291	4.48591		1		23	4	499.259	1994.01	9.5831
	LNHQLEGLTFQmK	IPI:IPI00304273.2;IPI:IPI00847179.1	M12(Oxidation)		2.31128	3.17117		1			3	525.605	1574.8	0.96155
	LGPHAGDVEGHLSFLEK	IPI:IPI00304273.2;IPI:IPI00847179.1			64.9865	4.11531		1		28	4	452.238	1805.93	6.04233
	LGPHAGDVEGHLSFLEK	IPI:IPI00304273.2;IPI:IPI00847179.1			1	3.33187		1			3	602.648	1805.93	5.60706
	LNHQLEGLTFQMK	IPI:IPI00304273.2;IPI:IPI00847179.1			27.4337	3.70195		1			3	520.277	1558.82	7.43927
	SLAELGGHLDQQVEEFR	IPI:IPI00304273.2;IPI:IPI00847179.1			19.111	3.31057		1		26	3	643.326	1927.96	6.71675
	SLAELGGHLDQQVEEFR	IPI:IPI00304273.2;IPI:IPI00847179.1			55.8871	3.75242		1			3	643.326	1927.96	6.71675
	KLVPFATELHER	IPI:IPI00304273.2;IPI:IPI00847179.1			16.9132	3.19956		1			3	480.609	1439.81	7.26682
	KLVPFATELHER	IPI:IPI00304273.2;IPI:IPI00847179.1			74.14	3.40011		1	30		3	480.609	1439.81	7.26682
	LKEEIGKELEELR	IPI:IPI00304273.2;IPI:IPI00847179.1			10.2664	3.44731		1			4	397.229	1585.89	8.08732
	DKVNSFFSTFK	IPI:IPI00304273.2;IPI:IPI00847179.1			2.32696	3.47925		1			3	440.563	1319.67	8.8285
	TLSLPELEQQQEQQQEQQQEQVQmLAPLES	IPI:IPI00304273.2;IPI:IPI00847179.1	M24(Oxidation)		57.879	4.98219		1			3	1185.24	3553.71	4.18454
	ALVQQmEQLR	IPI:IPI00304273.2;IPI:IPI00847179.1	M6(Oxidation)		13.0331	2.03394		1		20	2	616.33	1231.65	4.66924
	LNHQLEGLTFQmK	IPI:IPI00304273.2;IPI:IPI00847179.1	M12(Oxidation)		22.2243	4.08296		1			3	525.609	1574.81	9.02307
	LNHQLEGLTFQmK	IPI:IPI00304273.2;IPI:IPI00847179.1	M12(Oxidation)		7.71616	3.34196		1			3	525.605	1574.8	0.263938
	TLSLPELEQQQEQQQEQQQEQVQmLAPLES	IPI:IPI00304273.2;IPI:IPI00847179.1	M24(Oxidation)		80.1794	4.51123		1			3	1185.24	3553.7	1.50518
IPI:IPI00022432.1	147	15.877	5.75732	Transthyretin	65.31	48	8
	Sequence	Protein Accessions	Modifications	IonScore	Probability	XCorr	Exp Value	Rank	Identity High	Homology Threshold	Charge	m/z [Da]	MH+ [Da]	ΔM [ppm]
	AADDTWEPFASGK			78.24			1.57467e-07	1	29		2	697.815	1394.62	0.744488
	AADDTWEPFASGK			74.48			3.43975e-07	1	32		2	697.815	1394.62	-0.305832
	GSPAINVAVHVFR			71.9			1.80138e-06	1	34	19	3	456.257	1366.76	-2.80895
	AADDTWEPFASGK			71.37			7.03926e-07	1	32		2	697.815	1394.62	-0.305832
	AADDTWEPFASGK			62.67			7.40833e-06	1	31		2	697.819	1394.63	5.95246
	AADDTWEPFASGK			58			1.66414e-05	1	29		2	697.815	1394.62	0.744488
	YTIAALLSPYSYSTTAVVTNPKE			54.87			9.67735e-05	1	34		3	830.432	2489.28	0.236675
	TSESGELHGLTTEEEFVEGIYK			47.24			0.000370046	1	35		3	819.057	2455.16	1.69735
	AADDTWEPFASGK			46.07			0.000346041	1	29		2	697.819	1394.63	6.21503
	GSPAINVAVHVFR			44.62			0.000873214	1	37		3	456.257	1366.76	-1.01719
	RYTIAALLSPYSYSTTAVVTNPKE			38.24			0.00420662	1	34		3	882.464	2645.38	-1.52506
	RYTIAALLSPYSYSTTAVVTNPK			34.8			0.00599347	1	32		3	839.452	2516.34	0.772808
	RYTIAALLSPYSYSTTAVVTNPKE			33.47			0.0116043	1	33		3	882.466	2645.38	0.689862
	AADDTWEPFASGK				74.1987	2.99871		1	32		2	697.815	1394.62	-0.305832
	AADDTWEPFASGK				108.235	3.6552		1	32		2	697.815	1394.62	-0.305832
	TSESGELHGLTTEEEFVEGIYK				142.303	5.28838		1	35		3	819.057	2455.16	1.69735
	ALGISPFHEHAEVVFTANDSGPR				39.2298	4.93366		1			4	613.555	2451.2	-3.15388
	KAADDTWEPFASGK				6.7544	3.1837		1			3	508.246	1522.72	3.65973
	KAADDTWEPFASGK				9.72062	3.20794		1			3	508.242	1522.71	-4.03632
	ALGISPFHEHAEVVFTANDSGPR				96.0624	3.94483		1		28	3	817.735	2451.19	-5.53884
	ALGISPFHEHAEVVFTANDSGPR				49.8893	4.22606		1		28	4	613.555	2451.2	-2.45675
	ALGISPFHEHAEVVFTANDSGPR				58.3318	3.4882		1			4	613.555	2451.2	-2.45675
	ALGISPFHEHAEVVFTANDSGPR				95.8179	2.96966		1		23	3	817.739	2451.2	-0.907371
	AADDTWEPFASGK	IPI:IPI00022432.1			118.175	3.76492		1	31		2	697.819	1394.63	5.95246
	YTIAALLSPYSYSTTAVVTNPKE	IPI:IPI00022432.1			300	5.90131		1	34		3	830.432	2489.28	0.236675
	AADDTWEPFASGK	IPI:IPI00022432.1			68.0321	3.80624		1	29		2	697.815	1394.62	0.744488
	AADDTWEPFASGK	IPI:IPI00022432.1			77.0361	3.65196		1	29		2	697.815	1394.62	0.744488
	KAADDTWEPFASGK	IPI:IPI00022432.1			7.25578	3.06647		1		23	3	508.247	1522.73	5.97445
	KAADDTWEPFASGK	IPI:IPI00022432.1			10.7531	3.69256		1			3	508.247	1522.73	5.97445
	ALGISPFHEHAEVVFTANDSGPR	IPI:IPI00022432.1			84.2413	4.32127		1		23	4	613.56	2451.22	5.56116
	RYTIAALLSPYSYSTTAVVTNPKE	IPI:IPI00022432.1			106.758	5.8109		1	33		3	882.466	2645.38	0.689862
	GSPAINVAVHVFR	IPI:IPI00022432.1			24.6186	3.11399		1		27	3	456.257	1366.76	-2.80895
	GSPAINVAVHVFR	IPI:IPI00022432.1			31.8433	2.9831		1			2	683.884	1366.76	1.80052
	ALGISPFHEHAEVVFTANDSGPR	IPI:IPI00022432.1			68.4423	4.70402		1		24	4	613.557	2451.2	-0.414808
	ALGISPFHEHAEVVFTANDSGPR	IPI:IPI00022432.1			120.067	3.65934		1		23	3	817.738	2451.2	-2.40138
	ALGISPFHEHAEVVFTANDSGPR	IPI:IPI00022432.1			54.2682	4.42902		1			4	613.557	2451.2	-0.414808
	ALGISPFHEHAEVVFTANDSGPR	IPI:IPI00022432.1			75.231	4.27264		1			4	613.557	2451.2	-0.215722
	TSESGELHGLTTEEEFVEGIYK	IPI:IPI00022432.1			94.8341	5.13115		1			3	819.053	2455.14	-3.00119
	KAADDTWEPFASGK	IPI:IPI00022432.1			12.484	3.65832		1			3	508.247	1522.73	6.30523
	KAADDTWEPFASGK	IPI:IPI00022432.1			4.4813	3.20087		1		19	3	508.247	1522.73	6.30523
	RYTIAALLSPYSYSTTAVVTNPKE	IPI:IPI00022432.1			85.0051	6.08108		1	34		3	882.464	2645.38	-1.52506
	RYTIAALLSPYSYSTTAVVTNPK	IPI:IPI00022432.1			105.724	5.60555		1	32		3	839.452	2516.34	0.772808
	AADDTWEPFASGK				69.289	3.10017		1	29		2	697.819	1394.63	6.21503
	KAADDTWEPFASGK				13.5727	2.4811		1			2	761.867	1522.73	6.33408
	GSPAINVAVHVFR				10.5418	2.07468		1			2	683.888	1366.77	7.33795
	ALGISPFHEHAEVVFTANDSGPR				103.414	3.83979		1		26	3	817.743	2451.21	3.87337
	GSPAINVAVHVFR				24.4293	3.21337		1		15	3	456.262	1366.77	8.10967
	ALGISPFHEHAEVVFTANDSGPR				40.5801	4.25735		1			4	613.561	2451.22	6.45752
IPI:IPI00553177.1	418	46.707	5.59229	Isoform 1 of Alpha-1-antitrypsin	54.07	111	19
	Sequence	Protein Accessions	Modifications	IonScore	Probability	XCorr	Exp Value	Rank	Identity High	Homology Threshold	Charge	m/z [Da]	MH+ [Da]	ΔM [ppm]
	GTEAAGAMFLEAIPMSIPPEVK	IPI:IPI00553177.1		79.58			3.81133e-07	1	33	18	2	1130.08	2259.15	5.22394
	GTEAAGAMFLEAIPMSIPPEVK	IPI:IPI00553177.1		78.76			4.60337e-07	1	33		2	1130.08	2259.15	5.22394
	LSITGTYDLK	IPI:IPI00553177.1		73.32			1.33158e-06	1	34		2	555.804	1110.6	-3.11248
	TLNQPDSQLQLTTGNGLFLSEGLK	IPI:IPI00553177.1		70.53			2.7173e-06	1	32		3	858.787	2574.35	1.57156
	TLNQPDSQLQLTTGNGLFLSEGLK	IPI:IPI00553177.1		66.82			6.22869e-06	1	34		3	858.786	2574.34	1.28699
	LYHSEAFTVNFGDTEEAK	IPI:IPI00553177.1		62.08			9.7562e-06	1	30		2	1029.48	2057.95	1.52505
	VFSNGADLSGVTEEAPLK	IPI:IPI00553177.1		58.44			5.84333e-05	1	34		2	917.466	1833.92	0.687422
	AVLTIDEK	IPI:IPI00553177.1		57.16			0.000113655	1	35		2	444.758	888.508	5.1046
	VFSNGADLSGVTEEAPLK	IPI:IPI00553177.1		53.65			0.000175844	1	35		2	917.465	1833.92	-0.577298
	AVLTIDEK	IPI:IPI00553177.1		51.44			0.000340234	1	36	24	2	444.754	888.501	-2.79518
	AVLTIDEK	IPI:IPI00553177.1		51.12			0.000366251	1	36	27	2	444.754	888.501	-2.55477
	GTEAAGAMFLEAIPMSIPPEVK	IPI:IPI00553177.1		50.2			0.000322787	1	33	19	3	753.723	2259.16	6.62294
	VFSNGADLSGVTEEAPLK			49.31			0.000475911	1	39		2	917.464	1833.92	-1.17634
	LSSWVLLMK	IPI:IPI00553177.1		49.05			0.000332908	1	33	21	2	538.812	1076.62	-0.0799913
	GTEAAGAMFLEAIPMSIPPEVK	IPI:IPI00553177.1		47.62			0.000584678	1	33	19	3	753.723	2259.16	6.62294
	VFSNGADLSGVTEEAPLK	IPI:IPI00553177.1		47.46			0.000731354	1	35		2	917.465	1833.92	-0.577298
	LSITGTYDLK	IPI:IPI00553177.1		46.32			0.000599699	1	32	23	2	555.809	1110.61	6.61481
	GTEAAGAmFLEAIPMSIPPEVK	IPI:IPI00553177.1	M8(Oxidation)	45.94			0.000797158	1	33		2	1138.08	2275.14	4.09578
	GTEAAGAmFLEAIPMSIPPEVK	IPI:IPI00553177.1	M8(Oxidation)	44.63			0.00107782	1	33		2	1138.08	2275.14	4.09578
	GTEAAGAMFLEAIPmSIPPEVK	IPI:IPI00553177.1	M15(Oxidation)	44.21			0.00118726	2	33		2	1138.08	2275.14	4.09578
	LSITGTYDLK	IPI:IPI00553177.1		43.48			0.00115328	1	32	23	2	555.809	1110.61	5.07602
	ITPNLAEFAFSLYR	IPI:IPI00553177.1		43.18			0.00152907	1	33	17	2	821.443	1641.88	9.36274
	VFSNGADLSGVTEEAPLK	IPI:IPI00553177.1		41.4			0.00303176	1	34		3	611.981	1833.93	3.0098
	SPLFMGK	IPI:IPI00553177.1		41.04			0.00355745	1	36	26	2	390.208	779.409	-3.60981
	SVLGQLGITK	IPI:IPI00553177.1		39.94			0.00241311	1	33	20	2	508.312	1015.62	1.56287
	GTEAAGAMFLEAIPMSIPPEVK	IPI:IPI00553177.1		38.59			0.00467645	1	33		3	753.723	2259.16	6.62294
	GTEAAGAMFLEAIPmSIPPEVK	IPI:IPI00553177.1	M15(Oxidation)	38.21			0.00486246	1	33		3	759.053	2275.15	4.54584
	QINDYVEK	IPI:IPI00553177.1		38.04			0.00442057	1	34	26	2	504.752	1008.5	-2.02729
	LSITGTYDLK	IPI:IPI00553177.1		37			0.00491832	1	33	20	2	555.805	1110.6	-0.804356
	DTEEEDFHVDQVTTVK	IPI:IPI00553177.1		36.37			0.00394454	1	30		2	946.439	1891.87	8.17713
	LSSWVLLmK	IPI:IPI00553177.1	M8(Oxidation)	35.73			0.00919514	1	35	16	2	546.808	1092.61	-2.91039
	LSITGTYDLK	IPI:IPI00553177.1		34.93			0.00919107	1	34	18	2	555.804	1110.6	-3.11248
	LSITGTYDLK	IPI:IPI00553177.1		34.71			0.0083333	1	33	17	2	555.805	1110.6	-0.804356
	TDTSHHDQDHPTFNK	IPI:IPI00553177.1		25.59			0.0107663	1	25		3	593.927	1779.76	-1.78307
	LSITGTYDLK				17.3271	2.33379		1		19	2	555.805	1110.6	-0.694325
	VFSNGADLSGVTEEAPLK				51.3442	3.33416		1	39		2	917.464	1833.92	-1.17634
	AVLTIDEK				11.8471	2.43673		1		25	2	444.754	888.501	-2.89827
	LSITGTYDLK				12.9264	2.36003		1		16	2	555.805	1110.6	-2.10491
	SVLGQLGITK				29.3244	2.29962		1		23	2	508.308	1015.61	-5.55875
	SVLGQLGITK				21.2554	2.11758		1		24	2	508.313	1015.62	4.40744
	LQHLENELTHDIITK				5.36053	3.14524		1			3	601.992	1803.96	0.402642
	LQHLENELTHDIITK				19.4197	2.90679		1		24	4	451.745	1803.96	-0.41685
	AVLTIDEK	IPI:IPI00553177.1			28.7372	2.09701		1	36	27	2	444.754	888.501	-2.55477
	LSITGTYDLK	IPI:IPI00553177.1			22.6673	2.43214		1	33	20	2	555.805	1110.6	-0.804356
	LSITGTYDLK	IPI:IPI00553177.1			27.7767	2.2718		1	33	17	2	555.805	1110.6	-0.804356
	VFSNGADLSGVTEEAPLK	IPI:IPI00553177.1			78.4478	2.97572		1	35		2	917.465	1833.92	-0.577298
	VFSNGADLSGVTEEAPLK	IPI:IPI00553177.1			3.74115	3.57404		1			3	611.977	1833.91	-4.37864
	VFSNGADLSGVTEEAPLK	IPI:IPI00553177.1			98.8496	4.10584		1	35		2	917.465	1833.92	-0.577298
	TLNQPDSQLQLTTGNGLFLSEGLK	IPI:IPI00553177.1			128.34	6.00601		1	34		3	858.786	2574.34	1.28699
	GTEAAGAMFLEAIPmSIPPEVK	IPI:IPI00553177.1	M15(Oxidation)		39.6055	3.49427		1			3	759.048	2275.13	-2.40226
	QINDYVEK	IPI:IPI00553177.1			9.75938	2.14637		1	34	26	2	504.752	1008.5	-2.02729
	AVLTIDEK	IPI:IPI00553177.1			30.6564	2.0711		1	36	24	2	444.754	888.501	-2.79518
	LSITGTYDLK	IPI:IPI00553177.1			22.8384	2.31564		1	34	18	2	555.804	1110.6	-3.11248
	LSITGTYDLK	IPI:IPI00553177.1			42.0745	2.72467		1	34		2	555.804	1110.6	-3.11248
	SVLGQLGITK	IPI:IPI00553177.1			1	2.27388		1		15	2	508.312	1015.62	1.56287
	SVLGQLGITK	IPI:IPI00553177.1			34.5381	2.44935		1	33	20	2	508.312	1015.62	1.56287
	LSSWVLLmK	IPI:IPI00553177.1	M8(Oxidation)		13.9563	2.52558		1			2	546.809	1092.61	-1.79306
	LYHSEAFTVNFGDTEEAK	IPI:IPI00553177.1			21.9537	4.29062		1			3	686.651	2057.94	-3.3751
	LYHSEAFTVNFGDTEEAK	IPI:IPI00553177.1			33.1652	4.89573		1			3	686.651	2057.94	-3.3751
	LYHSEAFTVNFGDTEEAK	IPI:IPI00553177.1			16.3672	4.39242		1			3	686.651	2057.94	-3.3751
	LSSWVLLmK	IPI:IPI00553177.1	M8(Oxidation)		21.4878	2.44737		1	35	16	2	546.808	1092.61	-2.91039
	LSSWVLLMK	IPI:IPI00553177.1			34.0238	2.42564		1	33	21	2	538.812	1076.62	-0.0799913
	KQINDYVEK	IPI:IPI00553177.1			21.305	2.06142		1		23	2	568.799	1136.59	-2.79179
	SASLHLPK	IPI:IPI00553177.1			1.01405	2.07369		1			2	426.748	852.489	-5.64362
	LYHSEAFTVNFGDTEEAKK	IPI:IPI00553177.1			36.9446	4.71874		1			4	547.267	2186.05	2.96866
	LYHSEAFTVNFGDTEEAKK	IPI:IPI00553177.1			62.8705	4.24818		1			4	547.267	2186.05	2.96866
	LYHSEAFTVNFGDTEEAKK	IPI:IPI00553177.1			25.9281	4.80571		1		25	4	547.267	2186.05	2.96866
	LYHSEAFTVNFGDTEEAKK	IPI:IPI00553177.1			45.1472	4.70248		1			4	547.267	2186.05	2.96866
	LYHSEAFTVNFGDTEEAKK	IPI:IPI00553177.1			31.9108	4.60566		1			4	547.267	2186.05	2.96866
	TDTSHHDQDHPTFNK	IPI:IPI00553177.1			15.3871	3.32623		1			5	356.758	1779.76	-5.29612
	TDTSHHDQDHPTFNK	IPI:IPI00553177.1			38.1864	3.24389		1	25		3	593.927	1779.76	-1.78307
	LQHLENELTHDIITK	IPI:IPI00553177.1			60.575	3.6629		1			4	451.745	1803.96	-0.484479
	GTEAAGAMFLEAIPmSIPPEVK	IPI:IPI00553177.1	M15(Oxidation)		41.346	3.85083		1		26	3	759.047	2275.13	-4.13267
	GTEAAGAmFLEAIPMSIPPEVK	IPI:IPI00553177.1	M8(Oxidation)		23.1985	3.20376		2		26	3	759.047	2275.13	-4.13267
	LSSWVLLmK	IPI:IPI00553177.1	M8(Oxidation)		2.80806	2.19578		1		25	2	546.812	1092.62	4.6868
	SASLHLPK	IPI:IPI00553177.1			5.87762	2.03982		1			2	426.751	852.495	1.05066
	LSSWVLLmK	IPI:IPI00553177.1	M8(Oxidation)		20.3172	2.12515		1			2	546.808	1092.61	-3.02205
	QINDYVEK	IPI:IPI00553177.1			1.76984	2.08953		1			2	504.753	1008.5	-0.84712
	AVLTIDEK	IPI:IPI00553177.1			27.5934	2.15108		1		20	2	444.758	888.509	5.55119
	LSITGTYDLK	IPI:IPI00553177.1			29.4913	2.21516		1	32	23	2	555.809	1110.61	5.07602
	VFSNGADLSGVTEEAPLK	IPI:IPI00553177.1			128.79	2.44844		1	34		2	917.466	1833.92	0.687422
	VFSNGADLSGVTEEAPLK	IPI:IPI00553177.1			68.8541	4.79942		1	34		3	611.981	1833.93	3.0098
	TLNQPDSQLQLTTGNGLFLSEGLK	IPI:IPI00553177.1			147.505	6.44549		1	32		3	858.787	2574.35	1.57156
	QINDYVEK	IPI:IPI00553177.1			33.1455	2.07422		1		25	2	504.756	1008.51	5.35613
	AVLTIDEK	IPI:IPI00553177.1			42.209	2.01429		1	35		2	444.758	888.508	5.1046
	LSITGTYDLK	IPI:IPI00553177.1			18.8787	2.04849		1			2	555.809	1110.61	6.61481
	LSITGTYDLK	IPI:IPI00553177.1			16.3079	2.36009		1	32	23	2	555.809	1110.61	6.61481
	GTEAAGAMFLEAIPmSIPPEVK	IPI:IPI00553177.1	M15(Oxidation)		72.7087	4.02014		1			3	759.046	2275.12	-5.05821
	GTEAAGAmFLEAIPMSIPPEVK	IPI:IPI00553177.1	M8(Oxidation)		87.2146	3.44524		1	33		2	1138.08	2275.14	4.09578
	GTEAAGAMFLEAIPmSIPPEVK	IPI:IPI00553177.1	M15(Oxidation)		73.6149	3.30596		2	33		2	1138.08	2275.14	4.09578
	GTEAAGAmFLEAIPMSIPPEVK	IPI:IPI00553177.1	M8(Oxidation)		40.8489	4.0475		1			3	759.054	2275.15	5.64581
	GTEAAGAMFLEAIPmSIPPEVK	IPI:IPI00553177.1	M15(Oxidation)		31.427	3.38389		2			3	759.054	2275.15	5.64581
	GTEAAGAMFLEAIPMSIPPEVK	IPI:IPI00553177.1			61.3618	3.88878		1	33		3	753.723	2259.16	6.62294
	GTEAAGAMFLEAIPMSIPPEVK	IPI:IPI00553177.1			156.536	4.74484		1	33	18	2	1130.08	2259.15	5.22394
	GTEAAGAMFLEAIPMSIPPEVK	IPI:IPI00553177.1			49.8498	3.69209		1	33	19	3	753.723	2259.16	6.62294
	GTEAAGAMFLEAIPMSIPPEVK	IPI:IPI00553177.1			150.003	4.55879		1	33		2	1130.08	2259.15	5.22394
	GTEAAGAMFLEAIPMSIPPEVK	IPI:IPI00553177.1			62.8127	3.25862		1	33	19	3	753.723	2259.16	6.62294
	LYHSEAFTVNFGDTEEAK	IPI:IPI00553177.1			30.7825	3.56824		1			3	686.656	2057.95	4.48428
	ITPNLAEFAFSLYR	IPI:IPI00553177.1			109.815	2.36376		1	33	17	2	821.443	1641.88	9.36274
	FNKPFVFLmIEQNTK	IPI:IPI00553177.1	M9(Oxidation)		18.0018	4.54386		1			3	624.667	1871.99	6.84752
	SVLGQLGITK	IPI:IPI00553177.1			17.3733	2.12238		1		17	2	508.311	1015.61	-0.840989
	GTEAAGAMFLEAIPmSIPPEVK	IPI:IPI00553177.1	M15(Oxidation)		45.1292	4.19605		1	33		3	759.053	2275.15	4.54584
	GTEAAGAmFLEAIPMSIPPEVK	IPI:IPI00553177.1	M8(Oxidation)		73.0259	3.91067		1	33		2	1138.08	2275.14	4.09578
	GTEAAGAMFLEAIPmSIPPEVK	IPI:IPI00553177.1	M15(Oxidation)		50.2128	3.34195		2	33		2	1138.08	2275.14	4.09578
	GTEAAGAmFLEAIPMSIPPEVK	IPI:IPI00553177.1	M8(Oxidation)		54.4048	3.34715		1			3	759.053	2275.15	4.54584
	GTEAAGAmFLEAIPMSIPPEVK	IPI:IPI00553177.1	M8(Oxidation)		46.4173	3.37603		1			3	759.053	2275.15	4.54584
	LYHSEAFTVNFGDTEEAK	IPI:IPI00553177.1			128.119	3.6415		1	30		2	1029.48	2057.95	1.52505
	LSSWVLLmK	IPI:IPI00553177.1	M8(Oxidation)		16.1725	2.36606		1			2	546.811	1092.62	2.89917
	LYHSEAFTVNFGDTEEAKK	IPI:IPI00553177.1			26.6013	5.04129		1			4	547.27	2186.06	9.07387
	WERPFEVKDTEEEDFHVDQVTTVK	IPI:IPI00553177.1			72.6072	3.52421		1			5	593.492	2963.43	8.23832
	FNKPFVFLmIEQNTK	IPI:IPI00553177.1	M9(Oxidation)		29.9818	3.97424		1			3	624.667	1871.99	8.02123
IPI:IPI00298497.3	491	55.8923	8.26514	Fibrinogen beta chain	49.69	257	23
	Sequence	Protein Accessions	Modifications	IonScore	Probability	XCorr	Exp Value	Rank	Identity High	Homology Threshold	Charge	m/z [Da]	MH+ [Da]	ΔM [ppm]
	DNENVVNEYSSELEK			105.86			3.19084e-10	1	30	20	2	884.897	1768.79	-0.668775
	QGFGNVATNTDGK	IPI:IPI00298497.3		101.5			1.73801e-09	1	36	24	2	654.811	1308.61	-2.44436
	DNENVVNEYSSELEK	IPI:IPI00298497.3		101.37			7.98756e-10	1	33		2	884.895	1768.78	-2.32517
	QGFGNVATNTDGK	IPI:IPI00298497.3		98.03			3.78543e-09	1	36		2	654.81	1308.61	-4.40323
	NSVDELNNNVEAVSQTSSSSFQYMYLLK	IPI:IPI00298497.3		97.13			3.73729e-09	1	35		3	1056.5	3167.48	-1.57742
	DNENVVNEYSSELEK	IPI:IPI00298497.3		96.18			2.6027e-09	1	33	19	2	884.896	1768.78	-1.84201
	DNENVVNEYSSELEK	IPI:IPI00298497.3		91.9			7.06991e-09	1	33		2	884.895	1768.78	-2.32517
	DNENVVNEYSSELEK			88.72			1.8933e-08	1	29	19	2	884.901	1768.79	3.88608
	YYWGGQYTWDMAK	IPI:IPI00298497.3		79.76			8.45454e-08	1	32		2	834.86	1668.71	-0.993052
	DNDGWLTSDPR	IPI:IPI00298497.3		73.92			2.59525e-07	1	31		2	638.283	1275.56	-0.956694
	DNDGWLTSDPR	IPI:IPI00298497.3		72.47			3.62393e-07	1	31		2	638.283	1275.56	-0.956694
	DNENVVNEYSSELEK	IPI:IPI00298497.3		71.73			7.25143e-07	1	33		2	884.896	1768.78	-1.84201
	EDGGGWWYNR	IPI:IPI00298497.3		71.39			2.97703e-07	1	29		2	620.262	1239.52	-1.07552
	EDGGGWWYNR	IPI:IPI00298497.3		69.49			5.62302e-07	1	29		2	620.265	1239.52	3.46947
	YYWGGQYTWDMAK			65.73			1.99139e-06	1	28		2	834.862	1668.72	1.36241
	DNDGWLTSDPR	IPI:IPI00298497.3		62.33			3.7719e-06	1	31		2	638.283	1275.56	-0.299414
	GGETSEMYLIQPDSSVKPYR	IPI:IPI00298497.3		60.01			2.46432e-05	1	36		3	753.032	2257.08	0.265675
	AHYGGFTVQNEANK	IPI:IPI00298497.3		59.07			2.35371e-05	1	35		2	768.365	1535.72	-1.25799
	EEAPSLRPAPPPISGGGYR	IPI:IPI00298497.3		58.99			4.51734e-05	1	38		3	651.005	1951	-1.42437
	GGETSEMYLIQPDSSVKPYR	IPI:IPI00298497.3		55			7.66852e-05	1	36		3	753.03	2257.08	-2.00585
	QGFGNVATNTDGK			54.84			9.33431e-05	1	34	19	2	654.813	1308.62	1.2403
	AHYGGFTVQNEANK	IPI:IPI00298497.3		54.4			6.17233e-05	1	35	20	3	512.578	1535.72	-3.47261
	EDGGGWWYNR	IPI:IPI00298497.3		53.67			1.7611e-05	1	29		2	620.262	1239.52	-1.07552
	YYWGGQYTWDMAK	IPI:IPI00298497.3		52.45			4.55082e-05	1	32		2	834.86	1668.71	-0.993052
	DNENVVNEYSSELEK			52.2			7.77302e-05	1	30		2	884.898	1768.79	0.573432
	EDGGGWWYNR			49.83			5.2516e-05	1	26		2	620.266	1239.52	4.8729
	QDGSVDFGR	IPI:IPI00298497.3		49.35			0.000166668	1	34	23	2	490.724	980.441	-2.20688
	HQLYIDETVNSNIPTNLR			48.72			0.000443784	1	34	21	3	709.7	2127.09	1.13797
	EDGGGWWYNR	IPI:IPI00298497.3		48.27			7.44681e-05	1	29		2	620.265	1239.52	3.46947
	DNDGWLTSDPR	IPI:IPI00298497.3		45.73			0.000171072	1	31		2	638.283	1275.56	-0.956694
	DNENVVNEYSSELEK	IPI:IPI00298497.3		45.62			0.000297461	1	33		3	590.266	1768.78	-2.47077
	EEAPSLRPAPPPISGGGYR			45.45			0.000949389	1	34		3	651.006	1951	-0.376294
	SILENLR	IPI:IPI00298497.3		45.04			0.00153218	1	39		2	422.746	844.485	-3.83727
	YYWGGQYTWDMAK			44.94			0.000238867	1	28		2	834.862	1668.72	1.36241
	HQLYIDETVNSNIPTNLR	IPI:IPI00298497.3		44.93			0.00106051	1	38		3	709.699	2127.08	-0.196396
	SILENLR	IPI:IPI00298497.3		44.83			0.00158671	1	39		2	422.746	844.484	-5.24666
	DNENVVNEYSSELEK			44.54			0.000453513	1	30		2	884.898	1768.79	0.573432
	YQISVNK	IPI:IPI00298497.3		43.06			0.00108501	1	36		2	426.234	851.46	-2.59991
	DNENVVNEYSSELEK			42.67			0.00073813	1	29		3	590.272	1768.8	8.60591
	IRPFFPQQ	IPI:IPI00298497.3		41.33			0.00328348	1	39		2	516.783	1032.56	-4.39716
	EDGGGWWYNR			41.12			0.000390204	1	26		2	620.266	1239.52	4.8729
	YYWGGQYTWDMAK	IPI:IPI00298497.3		40.53			0.000708092	1	32		2	834.86	1668.71	-0.993052
	QGFGNVATNTDGK			40.14			0.00273054	1	32	17	2	654.815	1308.62	3.94543
	EDGGGWWYNR			39.53			0.000562719	1	26		2	620.265	1239.52	4.67589
	EDGGGWWYNR			39.27			0.000739401	1	26		2	620.269	1239.53	9.79684
	YYWGGQYTWDMAK	IPI:IPI00298497.3		39.22			0.000957392	1	32		2	834.86	1668.71	-0.993052
	AHYGGFTVQNEANK			39.14			0.00191381	1	31		2	768.364	1535.72	-1.93363
	EEAPSLRPAPPPISGGGYR	IPI:IPI00298497.3		38.38			0.00519856	1	38		3	651.005	1951	-1.42437
	HGTDDGVVWMNWK	IPI:IPI00298497.3		37.66			0.00194534	1	33	18	3	515.569	1544.69	-1.29602
	HGTDDGVVWMNWK	IPI:IPI00298497.3		37.59			0.00220339	1	34	16	3	515.568	1544.69	-3.03462
	GGETSEmYLIQPDSSVKPYR	IPI:IPI00298497.3	M7(Oxidation)	37.29			0.00427401	1	36		3	758.362	2273.07	-1.63424
	AHYGGFTVQNEANK			37.26			0.00298811	1	31		3	512.578	1535.72	-2.2802
	DNENVVNEYSSELEK			37.22			0.00238037	1	29		2	884.902	1768.8	5.6804
	AHYGGFTVQNEANK			36.44			0.00356369	1	31		2	768.364	1535.72	-1.93363
	GGETSEmYLIQPDSSVKPYR	IPI:IPI00298497.3	M7(Oxidation)	36.22			0.00532482	1	36		3	758.363	2273.07	-0.828768
	YYWGGQYTWDMAK	IPI:IPI00298497.3		34.22			0.00302754	1	32		2	834.86	1668.71	-0.993052
	DNDGWLTSDPR	IPI:IPI00298497.3		34.2			0.00243321	1	31		2	638.283	1275.56	-0.956694
	YYWGGQYTWDMAK			33.81			0.00309853	1	28		2	834.862	1668.72	1.36241
	AHYGGFTVQNEANK			33.53			0.0112233	1	32		3	512.584	1535.74	8.27163
	DNENVVNEYSSELEK			33.34			0.00627971	1	30		3	590.268	1768.79	1.87713
	YQISVNK			33.11			0.00857585	1	32		2	426.236	851.464	2.48945
	QDGSVDFGR			33.02			0.006261	1	30		2	490.726	980.446	2.33759
	GSWYSMR	IPI:IPI00298497.3		32.69			0.00312196	1	30	16	2	443.695	886.383	-5.63517
	EDGGGWWYNR	IPI:IPI00298497.3		32.44			0.00233767	1	29		2	620.262	1239.52	-1.07552
	EDGGGWWYNR	IPI:IPI00298497.3		32.09			0.00253387	1	29		2	620.262	1239.52	-1.07552
	DNDGWLTSDPR			29.65			0.00720811	1	27		2	638.284	1275.56	0.689485
	YYWGGQYTWDmAK		M11(Oxidation)	29.38			0.00519054	1	26		2	842.86	1684.71	1.39708
	EDGGGWWYNR	IPI:IPI00298497.3		29.32			0.00479495	1	29		2	620.262	1239.52	-1.07552
	DNDGWLTSDPR			29.32			0.00777717	1	27		2	638.284	1275.56	0.689485
	QGFGNVATNTDGK	IPI:IPI00298497.3			17.0855	2.44027		1		15	2	654.81	1308.61	-4.40323
	QGFGNVATNTDGK	IPI:IPI00298497.3			87.5762	2.99318		1	36		2	654.81	1308.61	-4.40323
	DNDGWLTSDPR	IPI:IPI00298497.3			44.8246	2.50822		1			2	638.283	1275.56	-0.299414
	DNDGWLTSDPR	IPI:IPI00298497.3			67.7791	2.95862		1	31		2	638.283	1275.56	-0.299414
	DNENVVNEYSSELEK	IPI:IPI00298497.3			100.721	3.58235		1	33		2	884.896	1768.78	-1.84201
	DNENVVNEYSSELEK	IPI:IPI00298497.3			124.817	3.75723		1	33	19	2	884.896	1768.78	-1.84201
	DNENVVNEYSSELEK	IPI:IPI00298497.3			76.6304	3.61773		1	33		3	590.266	1768.78	-2.47077
	NSVDELNNNVEAVSQTSSSSFQYMYLLK	IPI:IPI00298497.3			300	7.33632		1	35		3	1056.5	3167.48	-1.57742
	QDGSVDFGR	IPI:IPI00298497.3			53.7596	2.58251		1	34	23	2	490.724	980.441	-2.20688
	QGFGNVATNTDGK	IPI:IPI00298497.3			4.04712	2.17505		1			2	654.811	1308.61	-2.44436
	QGFGNVATNTDGK	IPI:IPI00298497.3			112.176	3.22121		1	36	24	2	654.811	1308.61	-2.44436
	DNDGWLTSDPR	IPI:IPI00298497.3			18.4654	2.3315		1	31		2	638.283	1275.56	-0.956694
	DNDGWLTSDPR	IPI:IPI00298497.3			74.6003	2.96821		1	31		2	638.283	1275.56	-0.956694
	DNDGWLTSDPR	IPI:IPI00298497.3			66.4047	3.03327		1	31		2	638.283	1275.56	-0.956694
	DNDGWLTSDPR	IPI:IPI00298497.3			45.0392	2.91209		1	31		2	638.283	1275.56	-0.956694
	EEAPSLRPAPPPISGGGYR	IPI:IPI00298497.3			22.578	3.46193		1			3	651.005	1951	-1.42437
	EEAPSLRPAPPPISGGGYR	IPI:IPI00298497.3			62.3796	3.67945		1	38		3	651.005	1951	-1.42437
	EEAPSLRPAPPPISGGGYR	IPI:IPI00298497.3			31.3622	3.60852		1	38		3	651.005	1951	-1.42437
	EDGGGWWYNR	IPI:IPI00298497.3			48.6317	2.62938		1	29		2	620.265	1239.52	3.46947
	GGETSEmYLIQPDSSVKPYR	IPI:IPI00298497.3	M7(Oxidation)		80.4144	3.73487		1	36		3	758.362	2273.07	-1.63424
	EDGGGWWYNR	IPI:IPI00298497.3			69.3306	2.15835		1	29		2	620.265	1239.52	3.46947
	GGETSEmYLIQPDSSVKPYR	IPI:IPI00298497.3	M7(Oxidation)		50.4541	3.03592		1			3	758.362	2273.07	-1.63424
	IRPFFPQQ	IPI:IPI00298497.3			1	2.07312		1			2	516.783	1032.56	-3.88484
	DNENVVNEYSSELEK	IPI:IPI00298497.3			116.043	3.98812		1	33		2	884.895	1768.78	-2.32517
	DNENVVNEYSSELEK	IPI:IPI00298497.3			51.6027	3.60291		1			3	590.266	1768.78	-1.74603
	DNENVVNEYSSELEK	IPI:IPI00298497.3			99.1315	4.10023		1	33		2	884.895	1768.78	-2.32517
	EDGGGWWYNR	IPI:IPI00298497.3			16.941	2.23555		1			2	620.265	1239.52	3.46947
	GGETSEMYLIQPDSSVKPYR	IPI:IPI00298497.3			85.6656	4.591		1	36		3	753.032	2257.08	0.265675
	GGETSEMYLIQPDSSVKPYR	IPI:IPI00298497.3			68.4747	4.12667		1			4	565.026	2257.08	0.584126
	HQLYIDETVNSNIPTNLR	IPI:IPI00298497.3			43.2706	3.17016		1		16	3	709.699	2127.08	0.40626
	YYWGGQYTWDmAK	IPI:IPI00298497.3	M11(Oxidation)		8.35938	2.12076		1			2	842.852	1684.7	-7.64809
	YYWGGQYTWDmAK	IPI:IPI00298497.3	M11(Oxidation)		33.5809	2.71539		1			3	562.247	1684.73	8.90647
	YYWGGQYTWDmAK	IPI:IPI00298497.3	M11(Oxidation)		35.2868	2.19585		1			2	842.852	1684.7	-7.64809
	YYWGGQYTWDMAK	IPI:IPI00298497.3			73.2357	2.91892		1	32		2	834.86	1668.71	-0.993052
	YYWGGQYTWDMAK	IPI:IPI00298497.3			31.9125	3.54662		1			3	556.908	1668.71	-2.79704
	YYWGGQYTWDMAK	IPI:IPI00298497.3			120.119	3.00264		1	32		2	834.86	1668.71	-0.993052
	YYWGGQYTWDMAK	IPI:IPI00298497.3			39.3798	3.17849		1			3	556.908	1668.71	-2.79704
	YYWGGQYTWDMAK	IPI:IPI00298497.3			114.411	3.04517		1	32		2	834.86	1668.71	-0.993052
	YYWGGQYTWDMAK	IPI:IPI00298497.3			88.9297	2.80046		1	32		2	834.86	1668.71	-0.993052
	MGPTELLIEmEDWK	IPI:IPI00298497.3	M10(Oxidation)		33.1466	3.6477		1		25	3	569.936	1707.79	-1.65398
	YYWGGQYTWDMAK	IPI:IPI00298497.3			63.3514	3.45703		1	32		2	834.86	1668.71	-0.993052
	REEAPSLRPAPPPISGGGYR	IPI:IPI00298497.3			37.1399	3.09013		1		26	4	527.53	2107.1	-3.43258
	KGGETSEmYLIQPDSSVKPYR	IPI:IPI00298497.3	M8(Oxidation)		32.8974	3.25026		1			4	601.045	2401.16	-5.36532
	KGGETSEMYLIQPDSSVKPYR	IPI:IPI00298497.3			24.6507	4.26388		1			4	597.05	2385.18	1.01377
	HGTDDGVVWmNWK	IPI:IPI00298497.3	M10(Oxidation)		21.9027	3.16937		1			3	520.901	1560.69	-0.777637
	KGGETSEMYLIQPDSSVKPYR	IPI:IPI00298497.3			30.7632	3.71692		1			4	597.05	2385.18	1.01377
	HGTDDGVVWmNWK	IPI:IPI00298497.3	M10(Oxidation)		29.2363	3.06319		1			3	520.901	1560.69	-0.777637
	HQLYIDETVNSNIPTNLR	IPI:IPI00298497.3			19.3681	3.98208		1			3	709.699	2127.08	-0.884945
	HGTDDGVVWmNWK	IPI:IPI00298497.3	M10(Oxidation)		32.3522	3.16374		1			3	520.901	1560.69	-0.777637
	HGTDDGVVWMNWK	IPI:IPI00298497.3			33.8733	3.06298		1			3	515.568	1544.69	-3.03462
	HGTDDGVVWMNWK	IPI:IPI00298497.3			30.7652	3.13829		1	34	16	3	515.568	1544.69	-3.03462
	HGTDDGVVWMNWK	IPI:IPI00298497.3			44.1125	2.36057		1			2	772.85	1544.69	-1.84044
	mGPTELLIEmEDWK	IPI:IPI00298497.3	M1(Oxidation), M10(Oxidation)		59.5993	3.66244		1			3	575.271	1723.8	4.14378
	MGPTELLIEmEDWK	IPI:IPI00298497.3	M10(Oxidation)		97.9527	2.91209		1			2	854.398	1707.79	-4.43387
	QDGSVDFGR	IPI:IPI00298497.3			15.3715	2.08111		1			2	490.725	980.444	0.283219
	AHYGGFTVQNEANK	IPI:IPI00298497.3			17.7101	4.06218		1		14	3	512.578	1535.72	-3.47261
	AHYGGFTVQNEANK	IPI:IPI00298497.3			59.9219	4.74707		1	35	20	3	512.578	1535.72	-3.47261
	AHYGGFTVQNEANK	IPI:IPI00298497.3			82.949	2.57632		1	35		2	768.365	1535.72	-1.25799
	EEAPSLRPAPPPISGGGYR	IPI:IPI00298497.3			18.2041	3.32003		1			3	651.007	1951.01	1.07834
	GGETSEmYLIQPDSSVKPYR	IPI:IPI00298497.3	M7(Oxidation)		19.4147	3.00924		1			3	758.363	2273.07	-0.345457
	EEAPSLRPAPPPISGGGYR	IPI:IPI00298497.3			52.243	3.0676		1		23	3	651.007	1951.01	1.07834
	GGETSEmYLIQPDSSVKPYR	IPI:IPI00298497.3	M7(Oxidation)		56.0551	3.78575		1			4	569.023	2273.07	-2.33824
	EDGGGWWYNR	IPI:IPI00298497.3			39.612	2.06949		1	29		2	620.262	1239.52	-1.07552
	EDGGGWWYNR	IPI:IPI00298497.3			80.1577	2.32362		1	29		2	620.262	1239.52	-1.07552
	TMTIHNGmFFSTYDR	IPI:IPI00298497.3	M8(Oxidation)		26.6635	2.90682		1			3	612.938	1836.8	-3.0346
	EDGGGWWYNR	IPI:IPI00298497.3			39.4968	2.24689		1	29		2	620.262	1239.52	-1.07552
	TMTIHNGmFFSTYDR	IPI:IPI00298497.3	M8(Oxidation)		28.2365	2.93704		1			3	612.938	1836.8	-3.0346
	EDGGGWWYNR	IPI:IPI00298497.3			46.0985	2.37418		1	29		2	620.262	1239.52	-1.07552
	GGETSEMYLIQPDSSVKPYR	IPI:IPI00298497.3			20.3926	3.67121		1			4	565.023	2257.07	-3.79659
	GGETSEMYLIQPDSSVKPYR	IPI:IPI00298497.3			91.8241	4.5233		1	36		3	753.03	2257.08	-2.00585
	GGETSEMYLIQPDSSVKPYR	IPI:IPI00298497.3			64.0007	3.83832		1			4	565.023	2257.07	-3.79659
	HQLYIDETVNSNIPTNLR	IPI:IPI00298497.3			39.8477	3.22458		1		24	3	709.699	2127.08	-0.0672047
	TMTIHNGMFFSTYDR	IPI:IPI00298497.3			18.3548	3.07792		1			3	607.607	1820.81	-1.59679
	TMTIHNGMFFSTYDR	IPI:IPI00298497.3			22.6857	3.42411		1			3	607.607	1820.81	-1.59679
	YYWGGQYTWDMAK	IPI:IPI00298497.3			38.7901	2.33972		1			2	834.857	1668.71	-4.63612
	AHYGGFTVQNEANK	IPI:IPI00298497.3			33.8177	3.79808		1		23	3	512.579	1535.72	-1.70392
	AHYGGFTVQNEANK	IPI:IPI00298497.3			10.874	3.45717		1			3	512.579	1535.72	-1.70392
	AHYGGFTVQNEANK	IPI:IPI00298497.3			65.8655	2.11147		1			2	768.364	1535.72	-1.97335
	REEAPSLRPAPPPISGGGYR	IPI:IPI00298497.3			37.9111	2.83482		1		23	4	527.53	2107.1	-2.62141
	KGGETSEmYLIQPDSSVKPYR	IPI:IPI00298497.3	M8(Oxidation)		45.7947	3.33023		1			4	601.045	2401.16	-5.72115
	KGGETSEmYLIQPDSSVKPYR	IPI:IPI00298497.3	M8(Oxidation)		44.5621	3.4075		1			5	481.038	2401.16	-4.07441
	KGGETSEmYLIQPDSSVKPYR	IPI:IPI00298497.3	M8(Oxidation)		64.631	3.89399		1			4	601.045	2401.16	-5.72115
	AHYGGFTVQNEANKYQISVNK	IPI:IPI00298497.3			11.8039	3.25083		1			4	592.795	2368.16	-4.11948
	KGGETSEMYLIQPDSSVKPYR	IPI:IPI00298497.3			40.654	4.43396		1			5	477.84	2385.17	-2.67688
	KGGETSEMYLIQPDSSVKPYR	IPI:IPI00298497.3			34.1518	5.11216		1			4	597.047	2385.17	-3.13168
	TMTIHNGmFFSTYDR	IPI:IPI00298497.3	M8(Oxidation)		51.4551	3.40257		1			3	612.938	1836.8	-2.48631
	TmTIHNGMFFSTYDR	IPI:IPI00298497.3	M2(Oxidation)		30.4079	2.82165		2			3	612.938	1836.8	-2.48631
	TMTIHNGmFFSTYDR	IPI:IPI00298497.3	M8(Oxidation)		13.8326	3.5737		1			3	612.938	1836.8	-2.48631
	TmTIHNGMFFSTYDR	IPI:IPI00298497.3	M2(Oxidation)		13.8326	3.36774		2			3	612.938	1836.8	-2.48631
	HQLYIDETVNSNIPTNLR	IPI:IPI00298497.3			65.1902	4.17638		1	38		3	709.699	2127.08	-0.196396
	TMTIHNGMFFSTYDR	IPI:IPI00298497.3			44.4125	3.64458		1			3	607.607	1820.8	-2.502
	TMTIHNGMFFSTYDR	IPI:IPI00298497.3			32.7079	3.99825		1			3	607.607	1820.8	-2.502
	HGTDDGVVWMNWK	IPI:IPI00298497.3			48.4735	3.23938		1	33	18	3	515.569	1544.69	-1.29602
	HGTDDGVVWMNWK	IPI:IPI00298497.3			17.1639	2.9931		1		23	3	515.569	1544.69	-1.29602
	TMTIHNGmFFSTYDRDNDGWLTSDPR	IPI:IPI00298497.3	M8(Oxidation)		64.3963	4.19391		1			4	774.089	3093.34	-3.50437
	TmTIHNGMFFSTYDRDNDGWLTSDPR	IPI:IPI00298497.3	M2(Oxidation)		54.9487	4.12393		2			4	774.089	3093.34	-3.50437
	mGPTELLIEmEDWK	IPI:IPI00298497.3	M1(Oxidation), M10(Oxidation)		72.333	2.59781		1			2	862.397	1723.79	-3.42567
	mGPTELLIEmEDWK	IPI:IPI00298497.3	M1(Oxidation), M10(Oxidation)		64.9649	3.25998		1			3	575.274	1723.81	8.28646
	TmTIHNGMFFSTYDRDNDGWLTSDPR	IPI:IPI00298497.3	M2(Oxidation)		61.5583	4.41992		1			4	774.089	3093.34	-3.50437
	TMTIHNGmFFSTYDRDNDGWLTSDPR	IPI:IPI00298497.3	M8(Oxidation)		52.0332	4.33887		2			4	774.089	3093.34	-3.50437
	TMTIHNGMFFSTYDRDNDGWLTSDPR	IPI:IPI00298497.3			30.8825	3.90551		1			4	770.093	3077.35	-0.018191
	MGPTELLIEmEDWK	IPI:IPI00298497.3	M10(Oxidation)		47.0397	3.04824		1			2	854.402	1707.8	-0.431035
	GGETSEmYLIQPDSSVKPYR	IPI:IPI00298497.3	M7(Oxidation)		71.4588	2.76816		1	36		3	758.363	2273.07	-0.828768
	GGETSEmYLIQPDSSVKPYR	IPI:IPI00298497.3	M7(Oxidation)		64.4497	3.04803		1		25	3	758.363	2273.07	-0.828768
	YYWGGQYTWDmAK	IPI:IPI00298497.3	M11(Oxidation)		27.8384	2.66749		1			2	842.851	1684.69	-9.55623
	YYWGGQYTWDmAK	IPI:IPI00298497.3	M11(Oxidation)		46.9273	2.92048		1			3	562.243	1684.71	2.005
	YYWGGQYTWDmAK	IPI:IPI00298497.3	M11(Oxidation)		3.599	2.8046		1			3	562.243	1684.71	2.005
	YYWGGQYTWDmAK	IPI:IPI00298497.3	M11(Oxidation)		23.3218	2.29386		1			2	842.851	1684.69	-9.55623
	mGPTELLIEmEDWK	IPI:IPI00298497.3	M1(Oxidation), M10(Oxidation)		24.5046	2.14914		1			2	862.398	1723.79	-1.72604
	MGPTELLIEmEDWK	IPI:IPI00298497.3	M10(Oxidation)		52.8139	3.49479		1			3	569.938	1707.8	1.34796
	GGETSEmYLIQPDSSVKPYR	IPI:IPI00298497.3	M7(Oxidation)		26.5051	3.45603		1			4	569.026	2273.08	2.60238
	HGTDDGVVWmNWK	IPI:IPI00298497.3	M10(Oxidation)		38.7804	2.80356		1			3	520.904	1560.7	4.24378
	TMTIHNGmFFSTYDR	IPI:IPI00298497.3	M8(Oxidation)		56.8868	2.80383		1			3	612.943	1836.81	4.84069
	KGGETSEmYLIQPDSSVKPYR	IPI:IPI00298497.3	M8(Oxidation)		39.7027	2.92185		1			4	601.046	2401.16	-3.63681
	KGGETSEmYLIQPDSSVKPYR	IPI:IPI00298497.3	M8(Oxidation)		74.9268	4.01616		1			4	601.046	2401.16	-3.63681
	TMTIHNGmFFSTYDR	IPI:IPI00298497.3	M8(Oxidation)		34.7665	3.00573		1			3	612.94	1836.8	0.155351
	TmTIHNGMFFSTYDR	IPI:IPI00298497.3	M2(Oxidation)		25.3274	3.09956		1			3	612.94	1836.8	0.155351
	TmTIHNGmFFSTYDRDNDGWLTSDPR	IPI:IPI00298497.3	M2(Oxidation), M8(Oxidation)		49.1537	3.45821		1			4	778.097	3109.37	8.12089
	mGPTELLIEmEDWK	IPI:IPI00298497.3	M1(Oxidation), M10(Oxidation)		66.3793	2.45252		1			2	862.398	1723.79	-2.00936
	mGPTELLIEmEDWK	IPI:IPI00298497.3	M1(Oxidation), M10(Oxidation)		55.5557	2.77281		1			3	575.269	1723.79	0.284402
	TmTIHNGMFFSTYDRDNDGWLTSDPR	IPI:IPI00298497.3	M2(Oxidation)		34.3767	4.32355		1			4	774.091	3093.34	-1.80742
	TMTIHNGmFFSTYDRDNDGWLTSDPR	IPI:IPI00298497.3	M8(Oxidation)		26.9121	4.29458		2			4	774.091	3093.34	-1.80742
	MGPTELLIEmEDWK	IPI:IPI00298497.3	M10(Oxidation)		52.4449	2.92123		1			2	854.402	1707.8	0.0692588
	MGPTELLIEmEDWK	IPI:IPI00298497.3	M10(Oxidation)		33.7296	3.4639		1		23	3	569.938	1707.8	1.34796
	KGGETSEmYLIQPDSSVKPYR	IPI:IPI00298497.3	M8(Oxidation)		26.7528	3.68394		1			4	601.046	2401.16	-2.92499
	HGTDDGVVWmNWK	IPI:IPI00298497.3	M10(Oxidation)		35.2707	3.12663		1			3	520.9	1560.69	-2.04477
	mGPTELLIEmEDWK	IPI:IPI00298497.3	M1(Oxidation), M10(Oxidation)		34.8674	3.12359		1			3	575.268	1723.79	-0.84874
	mGPTELLIEmEDWK	IPI:IPI00298497.3	M1(Oxidation), M10(Oxidation)		36.6777	2.87117		1			2	862.397	1723.79	-2.9299
	MGPTELLIEmEDWK	IPI:IPI00298497.3	M10(Oxidation)		107.652	3.40223		1			2	854.399	1707.79	-3.93346
	MGPTELLIEmEDWK	IPI:IPI00298497.3	M10(Oxidation)		21.2255	3.28094		1		24	3	569.937	1707.8	-0.903533
	QGFGNVATNTDGK	IPI:IPI00298497.3			56.1015	2.33967		1	34	19	2	654.813	1308.62	1.2403
	DNDGWLTSDPR	IPI:IPI00298497.3			54.1942	2.66599		1	27		2	638.284	1275.56	0.689485
	DNENVVNEYSSELEK	IPI:IPI00298497.3			118.328	4.09376		1	30	20	2	884.897	1768.79	-0.668775
	DNENVVNEYSSELEK	IPI:IPI00298497.3			47.1428	4.18077		1	30		3	590.268	1768.79	1.87713
	QDGSVDFGR	IPI:IPI00298497.3			12.6783	2.04716		1			2	490.726	980.446	2.33759
	DNDGWLTSDPR	IPI:IPI00298497.3			46.0658	2.62153		1			2	638.285	1275.56	2.12493
	EEAPSLRPAPPPISGGGYR	IPI:IPI00298497.3			34.1369	3.29356		1			3	651.006	1951	-0.376294
	EEAPSLRPAPPPISGGGYR	IPI:IPI00298497.3			39.0214	3.78415		1	34		3	651.006	1951	-0.376294
	EDGGGWWYNR	IPI:IPI00298497.3			56.9822	2.73778		1	26		2	620.265	1239.52	4.67589
	IRPFFPQQ	IPI:IPI00298497.3			1	2.18558		1		18	2	516.786	1032.56	1.75028
	YYWGGQYTWDmAK	IPI:IPI00298497.3	M11(Oxidation)		82.1793	2.7901		1	26		2	842.86	1684.71	1.39708
	YYWGGQYTWDmAK	IPI:IPI00298497.3	M11(Oxidation)		36.9949	3.6196		1			3	562.243	1684.72	3.30919
	YYWGGQYTWDMAK	IPI:IPI00298497.3			63.9632	2.95585		1	28		2	834.862	1668.72	1.36241
	YYWGGQYTWDMAK	IPI:IPI00298497.3			108.692	3.46635		1	28		2	834.862	1668.72	1.36241
	YYWGGQYTWDMAK	IPI:IPI00298497.3			51.5776	2.53522		1	28		2	834.862	1668.72	1.36241
	AHYGGFTVQNEANK	IPI:IPI00298497.3			9.57984	3.79609		1		25	3	512.578	1535.72	-2.2802
	AHYGGFTVQNEANK	IPI:IPI00298497.3			60.7901	2.07883		1	31		2	768.364	1535.72	-1.93363
	AHYGGFTVQNEANK	IPI:IPI00298497.3			32.5756	4.37756		1	31		3	512.578	1535.72	-2.2802
	AHYGGFTVQNEANK	IPI:IPI00298497.3			77.557	2.08797		1	31		2	768.364	1535.72	-1.93363
	EDGGGWWYNR	IPI:IPI00298497.3			58.1071	2.59805		1	26		2	620.266	1239.52	4.8729
	EDGGGWWYNR	IPI:IPI00298497.3			73.0678	2.18977		1	26		2	620.266	1239.52	4.8729
	EDGGGWWYNR	IPI:IPI00298497.3			39.0623	2.34741		1			2	620.266	1239.52	4.8729
	HQLYIDETVNSNIPTNLR	IPI:IPI00298497.3			30.4963	4.23149		1		16	3	709.7	2127.09	1.13797
	HQLYIDETVNSNIPTNLR	IPI:IPI00298497.3			31.0103	3.24129		1		25	4	532.527	2127.09	1.80586
	HQLYIDETVNSNIPTNLR	IPI:IPI00298497.3			84.2687	4.49202		1	34	21	3	709.7	2127.09	1.13797
	TMTIHNGMFFSTYDR	IPI:IPI00298497.3			33.3244	4.55817		1			3	607.607	1820.81	-2.20015
	REEAPSLRPAPPPISGGGYR	IPI:IPI00298497.3			33.9322	3.66501		1			4	527.531	2107.1	-1.81044
	REEAPSLRPAPPPISGGGYR	IPI:IPI00298497.3			25.3156	3.33258		1			4	527.531	2107.1	-1.81044
	KGGETSEmYLIQPDSSVKPYR	IPI:IPI00298497.3	M8(Oxidation)		36.2484	4.06182		1			4	601.046	2401.16	-3.94183
	KGGETSEMYLIQPDSSVKPYR	IPI:IPI00298497.3			42.0774	3.95949		1			4	597.047	2385.17	-4.05304
	HQLYIDETVNSNIPTNLR	IPI:IPI00298497.3			68.0994	3.5777		1		26	3	709.698	2127.08	-2.26233
	HGTDDGVVWMNWK	IPI:IPI00298497.3			44.2991	3.23775		1			3	515.568	1544.69	-3.82488
	KREEAPSLRPAPPPISGGGYR	IPI:IPI00298497.3			28.3259	3.54636		1			4	559.554	2235.19	-3.12634
	DNENVVNEYSSELEK	IPI:IPI00298497.3			39.6115	2.95833		1	30		2	884.898	1768.79	0.573432
	DNENVVNEYSSELEK	IPI:IPI00298497.3			70.124	3.66203		1	30		2	884.898	1768.79	0.573432
	QGFGNVATNTDGK	IPI:IPI00298497.3			23.0856	2.0528		1		25	2	654.807	1308.61	-8.27454
	YYWGGQYTWDmAK	IPI:IPI00298497.3	M11(Oxidation)		28.7435	2.20976		1			2	842.856	1684.7	-3.3127
	YYWGGQYTWDMAK	IPI:IPI00298497.3			27.5238	3.31092		1			3	556.91	1668.72	0.769244
	KREEAPSLRPAPPPISGGGYR	IPI:IPI00298497.3			23.9548	3.47491		1			4	559.555	2235.2	0.205091
	DNENVVNEYSSELEK				111.598	3.96884		1	29	19	2	884.901	1768.79	3.88608
	DNENVVNEYSSELEK				53.3331	4.89904		1	29		3	590.272	1768.8	8.60591
	QGFGNVATNTDGK				74.6918	2.83459		1	32	17	2	654.815	1308.62	3.94543
	EEAPSLRPAPPPISGGGYR				25.6347	3.62358		1			3	651.01	1951.01	5.95872
	EEAPSLRPAPPPISGGGYR				30.2426	3.59896		1		25	3	651.01	1951.01	5.95872
	DNENVVNEYSSELEK				40.3523	3.43496		1	29		2	884.902	1768.8	5.6804
	AHYGGFTVQNEANK				42.3533	2.20094		1			2	768.368	1535.73	3.51122
	AHYGGFTVQNEANK				18.6545	4.16341		1	32		3	512.584	1535.74	8.27163
	EDGGGWWYNR				59.0708	2.41057		1	26		2	620.269	1239.53	9.79684
	EDGGGWWYNR				42.4325	2.41064		1			2	620.269	1239.53	9.79684
	HQLYIDETVNSNIPTNLR				27.8372	3.82874		1			3	709.702	2127.09	4.62427
	YYWGGQYTWDMAK				66.6746	2.75284		1			2	834.864	1668.72	3.11813
	AHYGGFTVQNEANK				8.78211	2.947		1			3	512.581	1535.73	3.74099
	KGGETSEmYLIQPDSSVKPYR		M8(Oxidation)		38.7337	4.08383		1			4	601.054	2401.19	9.17437
	KGGETSEMYLIQPDSSVKPYR				23.2349	4.42584		1			4	597.053	2385.19	5.46624
	HGTDDGVVWMNWK				18.7349	2.97194		1			3	515.575	1544.71	9.86628
	YYWGGQYTWDmAK		M11(Oxidation)		30.7807	2.1607		1			2	842.864	1684.72	6.03428
	YYWGGQYTWDmAK		M11(Oxidation)		38.7445	2.534		1			2	842.861	1684.72	3.28096
	KGGETSEmYLIQPDSSVKPYR		M8(Oxidation)		37.9983	3.73473		1			4	601.051	2401.18	5.10741
IPI:IPI00654755.3	147	15.9883	7.28369	Hemoglobin subunit beta	48.3	17	5
	Sequence	Protein Accessions	Modifications	IonScore	Probability	XCorr	Exp Value	Rank	Identity High	Homology Threshold	Charge	m/z [Da]	MH+ [Da]	ΔM [ppm]
	FFESFGDLSTPDAVMGNPK	IPI:IPI00654755.3		79.49			1.9793e-07	1	32		2	1029.98	2058.95	0.459788
	VNVDEVGGEALGR	IPI:IPI00654755.3		53.04			0.000132838	1	33	26	2	657.836	1314.67	0.512435
	EFTPPVQAAYQK	IPI:IPI00654755.3		47.9			0.000574121	1	35		2	689.854	1378.7	-0.0511496
	VNVDEVGGEALGR			39.31			0.00294221	1	32	17	2	657.837	1314.67	1.44088
	VNVDEVGGEALGR			36			0.0069956	1	32	19	2	657.839	1314.67	4.22652
	FFESFGDLSTPDAVMGNPK	IPI:IPI00654755.3		33.73			0.00745612	1	32		3	686.988	2058.95	0.393963
	VNVDEVGGEALGR				26.4766	2.20545		1			2	657.834	1314.66	-3.10888
	VNVDEVGGEALGR	IPI:IPI00654755.3			66.4297	3.16657		1	33	26	2	657.836	1314.67	0.512435
	FFESFGDLSTPDAVMGNPK	IPI:IPI00654755.3			111.386	3.77736		1	32		3	686.988	2058.95	0.393963
	FFESFGDLSTPDAVMGNPK	IPI:IPI00654755.3			127.216	3.96368		1	32		2	1029.98	2058.95	0.459788
	VNVDEVGGEALGR	IPI:IPI00654755.3			34.0036	2.67571		1			2	657.838	1314.67	2.92658
	FFESFGDLSTPDAVmGNPK	IPI:IPI00654755.3	M15(Oxidation)		78.2822	2.7051		1			2	1037.98	2074.95	1.61271
	KVLGAFSDGLAHLDNLK	IPI:IPI00654755.3			20.3923	3.16936		1			3	600.002	1797.99	3.74676
	VNVDEVGGEALGR	IPI:IPI00654755.3			60.5048	2.7837		1	32	17	2	657.837	1314.67	1.44088
	EFTPPVQAAYQK	IPI:IPI00654755.3			40.4608	2.15418		1		16	2	689.855	1378.7	2.3395
	VNVDEVGGEALGR	IPI:IPI00654755.3			64.3417	2.89544		1	32	19	2	657.839	1314.67	4.22652
	LLVVYPWTQR	IPI:IPI00654755.3			18.3655	2.06396		1			2	637.868	1274.73	2.21999
IPI:IPI00021842.1	317	36.1318	5.73193	Apolipoprotein E	46.37	77	14
	Sequence	Protein Accessions	Modifications	IonScore	Probability	XCorr	Exp Value	Rank	Identity High	Homology Threshold	Charge	m/z [Da]	MH+ [Da]	ΔM [ppm]
	SELEEQLTPVAEETR			59.22			4.05097e-05	1	33		2	865.927	1730.85	1.7786
	GEVQAMLGQSTEELR			58.56			5.09895e-05	1	35		2	824.405	1647.8	1.19534
	SELEEQLTPVAEETR			57.27			5.99061e-05	1	34		2	865.925	1730.84	-0.689907
	GEVQAMLGQSTEELR	IPI:IPI00021842.1		56.6			8.00721e-05	1	38		2	824.405	1647.8	1.15832
	AATVGSLAGQPLQER			54.82			9.72349e-05	1	34	21	2	749.399	1497.79	-7.0984
	GEVQAmLGQSTEELR		M6(Oxidation)	53.87			0.000131676	1	33	20	2	832.405	1663.8	4.05666
	LEEQAQQIR			53.38			0.000134545	1	32	21	2	557.798	1114.59	3.1485
	VQAAVGTSAAPVPSDNH			52.09			0.000201473	1	33		2	810.905	1620.8	2.63257
	AATVGSLAGQPLQER	IPI:IPI00021842.1		50.49			0.000259505	1	37	26	2	749.404	1497.8	-1.47478
	LEEQAQQIR			49.42			0.000335435	1	34		2	557.794	1114.58	-4.73696
	AATVGSLAGQPLQER			49.16			0.000339749	1	34		2	749.401	1497.79	-5.3868
	SELEEQLTPVAEETR	IPI:IPI00021842.1		48.97			0.000427199	1	38		2	865.924	1730.84	-2.52358
	LEEQAQQIR			47.98			0.000467313	1	34		2	557.794	1114.58	-3.97039
	GEVQAmLGQSTEELR		M6(Oxidation)	46.74			0.000661988	1	33		2	832.402	1663.8	0.901841
	GEVQAMLGQSTEELR	IPI:IPI00021842.1		46.17			0.000898551	1	38		3	549.938	1647.8	-1.25759
	LAVYQAGAR	IPI:IPI00021842.1		45.85			0.00105436	1	39		2	474.765	948.522	-4.48331
	VQAAVGTSAAPVPSDNH			44.79			0.00108198	1	33		2	810.905	1620.8	2.63257
	QQTEWQSGQR	IPI:IPI00021842.1		41.92			0.000996166	1	34		2	624.29	1247.57	-3.26083
	SELEEQLTPVAEETR	IPI:IPI00021842.1		40.07			0.00302583	1	37		3	577.618	1730.84	-3.30715
	QWAGLVEK	IPI:IPI00021842.1		39.21			0.00492394	1	39	25	2	465.753	930.5	-5.19282
	GEVQAMLGQSTEELR			38.2			0.00553963	1	35		2	824.405	1647.8	1.19534
	GEVQAMLGQSTEELR			37.29			0.00671897	1	33		3	549.942	1647.81	5.96528
	LEEQAQQIR	IPI:IPI00021842.1		37.09			0.00559918	1	37		2	557.792	1114.58	-8.13217
	LGPLVEQGR	IPI:IPI00021842.1		36.64			0.00369594	1	35		2	484.778	968.549	-3.83948
	GEVQAMLGQSTEELR			36.07			0.00892292	1	35		3	549.942	1647.81	5.85422
	QQTEWQSGQR			33.9			0.00666067	1	31		2	624.291	1247.57	-1.10817
	VEQAVETEPEPELR	IPI:IPI00021842.1			29.4274	2.16062		1		28	2	813.409	1625.81	4.9641
	AATVGSLAGQPLQER	IPI:IPI00021842.1			95.8208	3.94825		1	37	26	2	749.404	1497.8	-1.47478
	AATVGSLAGQPLQER	IPI:IPI00021842.1			5.02936	3.27212		1			3	499.938	1497.8	-1.46338
	SELEEQLTPVAEETR	IPI:IPI00021842.1			113.309	4.24315		1	38		2	865.924	1730.84	-2.52358
	SELEEQLTPVAEETR	IPI:IPI00021842.1			24.2402	3.66425		1	37		3	577.618	1730.84	-3.30715
	GEVQAMLGQSTEELR	IPI:IPI00021842.1			30.3469	3.0996		1			2	824.405	1647.8	1.52863
	QQTEWQSGQR	IPI:IPI00021842.1			54.5785	2.51536		1	34		2	624.29	1247.57	-3.26083
	LEEQAQQIR	IPI:IPI00021842.1			18.104	2.36538		1	37		2	557.792	1114.58	-8.13217
	LAVYQAGAR	IPI:IPI00021842.1			8.41149	2.25913		1	39		2	474.765	948.522	-4.48331
	LAVYQAGAR	IPI:IPI00021842.1			25.1407	2.25811		1			2	474.765	948.522	-4.48331
	LGPLVEQGR	IPI:IPI00021842.1			13.167	2.61842		1	35		2	484.778	968.549	-3.83948
	GEVQAMLGQSTEELR	IPI:IPI00021842.1			55.1225	4.59148		1	38		3	549.938	1647.8	-1.25759
	GEVQAMLGQSTEELR	IPI:IPI00021842.1			44.9009	3.58403		1	38		2	824.405	1647.8	1.15832
	AKLEEQAQQIR	IPI:IPI00021842.1			16.2304	3.78979		1		22	3	438.574	1313.71	-7.31209
	VEQAVETEPEPELR	IPI:IPI00021842.1			39.0408	2.76446		1		27	2	813.408	1625.81	4.58878
	LEEQAQQIR	IPI:IPI00021842.1			18.6054	2.41058		1		24	2	557.791	1114.57	-9.8846
	LEEQAQQIR	IPI:IPI00021842.1			53.2954	2.38013		1	34		2	557.794	1114.58	-4.73696
	AATVGSLAGQPLQER	IPI:IPI00021842.1			58.5016	3.38361		1	34		2	749.401	1497.79	-5.3868
	AATVGSLAGQPLQER	IPI:IPI00021842.1			39.5894	3.19048		1			3	499.937	1497.8	-3.41946
	SELEEQLTPVAEETR	IPI:IPI00021842.1			79.8627	4.36144		1	34		2	865.925	1730.84	-0.689907
	GEVQAMLGQSTEELR	IPI:IPI00021842.1			76.8595	3.35293		1	35		2	824.405	1647.8	1.19534
	GEVQAMLGQSTEELR	IPI:IPI00021842.1			77.4129	2.51762		1	35		2	824.405	1647.8	1.19534
	QQTEWQSGQR	IPI:IPI00021842.1			52.4645	2.2146		1	31		2	624.291	1247.57	-1.10817
	LEEQAQQIR	IPI:IPI00021842.1			48.4512	2.4401		1	34		2	557.794	1114.58	-3.97039
	LAVYQAGAR	IPI:IPI00021842.1			18.4059	2.32421		1		19	2	474.766	948.525	-0.912068
	LQAEAFQAR	IPI:IPI00021842.1			14.0901	2.11208		1		16	2	517.273	1033.54	-2.87645
	AATVGSLAGQPLQER	IPI:IPI00021842.1			47.597	3.13451		1	34	21	2	749.399	1497.79	-7.0984
	GEVQAMLGQSTEELR	IPI:IPI00021842.1			34.6705	3.84495		1	35		3	549.942	1647.81	5.85422
	SWFEPLVEDMQR	IPI:IPI00021842.1			11.4897	2.76403		1			2	768.86	1536.71	-1.92262
	VQAAVGTSAAPVPSDNH	IPI:IPI00021842.1			80.6478	3.2859		1	33		2	810.905	1620.8	2.63257
	VQAAVGTSAAPVPSDNH	IPI:IPI00021842.1			7.64757	2.86635		1			3	540.939	1620.8	3.65359
	VQAAVGTSAAPVPSDNH	IPI:IPI00021842.1			64.0081	3.29674		1	33		2	810.905	1620.8	2.63257
	VQAAVGTSAAPVPSDNH	IPI:IPI00021842.1			27.3397	3.3015		1			3	540.939	1620.8	3.65359
	AATVGSLAGQPLQER	IPI:IPI00021842.1			39.6957	3.11534		1			2	749.404	1497.8	-0.252316
	GEVQAmLGQSTEELR	IPI:IPI00021842.1	M6(Oxidation)		40.002	3.29788		1	33		2	832.402	1663.8	0.901841
	GEVQAmLGQSTEELR	IPI:IPI00021842.1	M6(Oxidation)		25.8882	4.21649		1			3	555.272	1663.8	2.65456
	AATVGSLAGQPLQER	IPI:IPI00021842.1			31.3159	2.92045		1			3	499.941	1497.81	3.79331
	SELEEQLTPVAEETR	IPI:IPI00021842.1			81.5375	3.96911		1	33		2	865.927	1730.85	1.7786
	SELEEQLTPVAEETR	IPI:IPI00021842.1			32.8366	3.4631		1			3	577.621	1730.85	2.93448
	LEEQAQQIR	IPI:IPI00021842.1			43.4177	2.38995		1	32	21	2	557.798	1114.59	3.1485
	LQAEAFQAR	IPI:IPI00021842.1			3.66586	2.26492		1		23	2	517.277	1033.55	4.09201
	AYKSELEEQLTPVAEETR	IPI:IPI00021842.1			8.53107	3.97956		1			3	698.355	2093.05	4.80048
	SWFEPLVEDMQR	IPI:IPI00021842.1			28.7895	2.19746		1			2	768.865	1536.72	5.02802
	AKLEEQAQQIR	IPI:IPI00021842.1			23.1047	2.72137		1		24	2	657.365	1313.72	3.59291
	SWFEPLVEDMQR	IPI:IPI00021842.1			19.8585	2.21911		1		14	2	768.865	1536.72	4.39252
	SWFEPLVEDMQR	IPI:IPI00021842.1			30.1145	2.67639		1		18	2	768.865	1536.72	4.39252
	VEQAVETEPEPELR	IPI:IPI00021842.1			27.128	2.30542		1		25	2	813.411	1625.82	8.49302
	GEVQAmLGQSTEELR	IPI:IPI00021842.1	M6(Oxidation)		52.3042	3.85979		1	33	20	2	832.405	1663.8	4.05666
	GEVQAMLGQSTEELR	IPI:IPI00021842.1			47.9326	2.73893		1			2	824.408	1647.81	4.71407
	GEVQAMLGQSTEELR	IPI:IPI00021842.1			47.336	4.21382		1	33		3	549.942	1647.81	5.96528
	SWFEPLVEDmQR	IPI:IPI00021842.1	M10(Oxidation)		26.2713	2.03224		1			2	776.863	1552.72	5.26372
IPI:IPI00219713.1	437	49.465	6.0874	Isoform Gamma-A of Fibrinogen gamma chain	45.77	127	16
	Sequence	Protein Accessions	Modifications	IonScore	Probability	XCorr	Exp Value	Rank	Identity High	Homology Threshold	Charge	m/z [Da]	MH+ [Da]	ΔM [ppm]
	YLQEIYNSNNQK	IPI:IPI00219713.1		79.14			3.21813e-07	1	37		2	757.367	1513.73	-1.27323
	YLQEIYNSNNQK	IPI:IPI00219713.1		71.68			1.71839e-06	1	37	27	2	757.364	1513.72	-5.18452
	TSTADYAMFK			65.95			3.1381e-06	1	30		2	567.759	1134.51	-1.96659
	YLQEIYNSNNQK			60.26			2.60432e-05	1	34	25	2	757.368	1513.73	0.0169647
	VGPEADKYR	IPI:IPI00219713.1		58.18			5.67925e-05	1	38	26	2	517.765	1034.52	-4.13342
	TSTADYAMFK	IPI:IPI00219713.1		54.33			4.53842e-05	1	33	16	2	567.759	1134.51	-3.4192
	TSTADYAMFK	IPI:IPI00219713.1		53.59			6.21281e-05	1	34	17	2	567.761	1134.51	0.454362
	TSTADYAmFK	IPI:IPI00219713.1	M8(Oxidation)	52.84			4.15997e-05	1	32		2	575.756	1150.5	-3.92099
	LDGSVDFK	IPI:IPI00219713.1		51.71			0.00020337	1	37		2	440.723	880.439	-2.67244
	TSTADYAMFK			51.26			0.000138785	1	30		2	567.764	1134.52	5.56507
	YLQEIYNSNNQK			51.19			0.000188181	1	32		2	757.369	1513.73	2.19437
	YEASILTHDSSIR	IPI:IPI00219713.1		49.81			0.000400128	1	38	20	2	746.374	1491.74	-1.8677
	LTIGEGQQHHLGGAK	IPI:IPI00219713.1		48.08			0.000655062	1	39		3	515.94	1545.81	-4.67856
	EGFGHLSPTGTTEFWLGNEK	IPI:IPI00219713.1		48.05			0.000348602	1	36	16	3	736.351	2207.04	-0.401601
	VELEDWNGR	IPI:IPI00219713.1		47.33			0.000271842	1	34	22	2	559.266	1117.53	-1.90342
	YEASILTHDSSIR	IPI:IPI00219713.1		46.56			0.00083021	1	38	27	3	497.919	1491.74	-0.332933
	EGFGHLSPTGTTEFWLGNEK	IPI:IPI00219713.1		46.18			0.000556688	1	36		3	736.353	2207.05	2.41918
	YEASILTHDSSIR	IPI:IPI00219713.1		44.66			0.0012089	1	38	17	3	497.916	1491.73	-7.05941
	TSTADYAmFK		M8(Oxidation)	44.38			0.000445	1	30	16	2	575.758	1150.51	-0.0659882
	YLQEIYNSNNQK	IPI:IPI00219713.1		44.34			0.00097186	1	37	18	2	757.367	1513.73	-1.27323
	TSTADYAMFK	IPI:IPI00219713.1		43.4			0.000649065	1	34		2	567.761	1134.51	0.454362
	YEASILTHDSSIR	IPI:IPI00219713.1		43.04			0.00175545	1	38	24	3	497.916	1491.73	-7.05941
	YEASILTHDSSIR	IPI:IPI00219713.1		42.78			0.00198238	1	38	25	3	497.919	1491.74	-0.332933
	TSTADYAMFK	IPI:IPI00219713.1		42.72			0.000657514	1	33		2	567.759	1134.51	-3.4192
	TSTADYAmFK	IPI:IPI00219713.1	M8(Oxidation)	41.84			0.000674275	1	33		2	575.757	1150.51	-1.7635
	YEASILTHDSSIR	IPI:IPI00219713.1		41.46			0.00252574	1	38		3	497.916	1491.73	-7.05941
	ASTPNGYDNGIIWATWK	IPI:IPI00219713.1		41.27			0.00153768	1	36		2	947.455	1893.9	-4.98934
	TSTADYAMFK			41.15			0.00107814	1	31		2	567.761	1134.51	1.04616
	QSGLYFIKPLK			40.77			0.000787278	1	29	15	2	647.387	1293.77	7.68754
	IHLISTQSAIPYALR	IPI:IPI00219713.1		40.45			0.00133433	1	34	15	3	561.657	1682.96	-2.07044
	AIQLTYNPDESSKPNMIDAATLK	IPI:IPI00219713.1		40.09			0.00293357	1	37	17	3	840.759	2520.26	-0.847987
	YLQEIYNSNNQK			39.97			0.00279927	1	34		2	757.366	1513.73	-1.91839
	TSTADYAmFK	IPI:IPI00219713.1	M8(Oxidation)	39.82			0.00127163	1	33		2	575.759	1150.51	2.37432
	YEASILTHDSSIR			39.16			0.00487176	1	35	16	3	497.918	1491.74	-2.21087
	TSTADYAmFK		M8(Oxidation)	37.63			0.00205375	1	30		2	575.759	1150.51	1.52565
	LTIGEGQQHHLGGAK			36.8			0.0080229	1	35		3	515.939	1545.8	-6.45532
	TSTADYAMFK	IPI:IPI00219713.1		36.45			0.00278551	1	33		2	567.759	1134.51	-3.4192
	AIQLTYNPDESSKPNMIDAATLK			36.28			0.00697095	1	34	19	3	840.762	2520.27	1.91279
	TSTADYAmFK		M8(Oxidation)	33.99			0.00409001	1	29		2	575.757	1150.51	-1.44521
	TSTADYAmFK		M8(Oxidation)	33.84			0.00491527	1	30		2	575.759	1150.51	1.41944
	YEASILTHDSSIR			33.64			0.0168032	1	33		3	497.923	1491.75	6.29933
	QSGLYFIKPLK	IPI:IPI00219713.1		33.41			0.00567766	1	33		3	431.922	1293.75	-4.71865
	TSTADYAmFK	IPI:IPI00219713.1	M8(Oxidation)		42.4698	2.45394		1	33		2	575.757	1150.51	-1.7635
	YLQEIYNSNNQK	IPI:IPI00219713.1			46.1663	2.2448		1		16	2	757.364	1513.72	-5.18452
	YLQEIYNSNNQK	IPI:IPI00219713.1			17.2551	3.85268		1			3	505.245	1513.72	-4.20543
	YLQEIYNSNNQK	IPI:IPI00219713.1			104.827	2.79432		1	37	27	2	757.364	1513.72	-5.18452
	YLQEIYNSNNQK	IPI:IPI00219713.1			22.1591	3.56888		1			3	505.245	1513.72	-4.20543
	TSTADYAMFK	IPI:IPI00219713.1			28.6194	2.69772		1	34	17	2	567.761	1134.51	0.454362
	MLEEImK	IPI:IPI00219713.1	M6(Oxidation)		15.7549	2.09513		1			2	455.224	909.44	-2.2171
	TSTADYAmFK	IPI:IPI00219713.1	M8(Oxidation)		73.6204	2.27403		1			2	575.756	1150.5	-3.92099
	LDGSVDFK	IPI:IPI00219713.1			19.6745	2.09213		1	37		2	440.723	880.439	-2.67244
	YLQEIYNSNNQK	IPI:IPI00219713.1			48.0648	3.11658		1	37	18	2	757.367	1513.73	-1.27323
	YLQEIYNSNNQK	IPI:IPI00219713.1			56.9299	2.98316		1			3	505.247	1513.73	-0.334637
	YLQEIYNSNNQK	IPI:IPI00219713.1			90.5812	2.92098		1	37		2	757.367	1513.73	-1.27323
	YLQEIYNSNNQK	IPI:IPI00219713.1			22.288	3.88604		1			3	505.247	1513.73	-0.334637
	VELEDWNGR	IPI:IPI00219713.1			14.5245	2.11801		1			2	559.266	1117.53	-1.90342
	TSTADYAMFK	IPI:IPI00219713.1			60.6888	2.87818		1	33	16	2	567.759	1134.51	-3.4192
	MLEEIMK	IPI:IPI00219713.1			15.8841	2.16001		1		27	2	447.226	893.444	-2.97827
	VELEDWNGR	IPI:IPI00219713.1			27.416	2.15721		1	34	22	2	559.266	1117.53	-1.90342
	TSTADYAMFK	IPI:IPI00219713.1			49.521	2.35585		1	33		2	567.759	1134.51	-3.4192
	TSTADYAMFK	IPI:IPI00219713.1			38.6971	2.67466		1	33		2	567.759	1134.51	-3.4192
	AIQLTYNPDESSKPNmIDAATLK	IPI:IPI00219713.1	M16(Oxidation)		42.398	3.15688		1			3	846.092	2536.26	0.524571
	AIQLTYNPDESSKPNmIDAATLK	IPI:IPI00219713.1	M16(Oxidation)		41.7802	3.20688		1			4	634.821	2536.26	0.808047
	AIQLTYNPDESSKPNMIDAATLK	IPI:IPI00219713.1			23.9513	3.32031		1		24	3	840.759	2520.26	-0.847987
	AIQLTYNPDESSKPNMIDAATLK	IPI:IPI00219713.1			71.0334	3.92479		1			4	630.822	2520.27	0.151738
	AIQLTYNPDESSKPNMIDAATLK	IPI:IPI00219713.1			60.8408	3.69219		1	37	17	3	840.759	2520.26	-0.847987
	AIQLTYNPDESSKPNMIDAATLK	IPI:IPI00219713.1			61.0904	3.97888		1			4	630.822	2520.27	0.151738
	ASTPNGYDNGIIWATWK	IPI:IPI00219713.1			126.731	2.61978		1	36		2	947.455	1893.9	-4.98934
	ASTPNGYDNGIIWATWK	IPI:IPI00219713.1			38.307	3.10618		1			3	631.975	1893.91	-1.41915
	DTVQIHDITGK	IPI:IPI00219713.1			47.5797	2.07694		1			2	613.82	1226.63	-3.40927
	DTVQIHDITGK	IPI:IPI00219713.1			1.15043	2.18577		1			2	613.82	1226.63	-3.40927
	YLQEIYNSNNQK	IPI:IPI00219713.1			5.05344	2.28857		1			2	757.368	1513.73	0.339612
	YEASILTHDSSIR	IPI:IPI00219713.1			36.3745	3.04685		1			3	497.916	1491.73	-7.05941
	QSGLYFIKPLK	IPI:IPI00219713.1			20.6305	2.10532		1			2	647.379	1293.75	-4.48411
	FFTSHNGMQFSTWDNDNDK	IPI:IPI00219713.1			31.8255	3.9176		1			3	764.324	2290.96	5.48148
	QSGLYFIKPLK	IPI:IPI00219713.1			32.5118	2.21074		1			2	647.379	1293.75	-4.48411
	IHLISTQSAIPYALR	IPI:IPI00219713.1			25.7399	2.29638		1		23	2	841.98	1682.95	-3.82133
	IHLISTQSAIPYALR	IPI:IPI00219713.1			21.0196	3.69671		1			3	561.656	1682.95	-3.97441
	EGFGHLSPTGTTEFWLGNEK	IPI:IPI00219713.1			53.2005	4.79303		1			3	736.351	2207.04	-0.401601
	EGFGHLSPTGTTEFWLGNEK	IPI:IPI00219713.1			51.7176	5.0444		1	36	16	3	736.351	2207.04	-0.401601
	LTIGEGQQHHLGGAK	IPI:IPI00219713.1			35.4499	3.22566		1			4	387.206	1545.8	-7.86568
	LTIGEGQQHHLGGAK	IPI:IPI00219713.1			55.5179	2.91149		1	39		3	515.94	1545.81	-4.67856
	YLQEIYNSNNQK	IPI:IPI00219713.1			42.0409	2.56557		1			2	757.363	1513.72	-6.19251
	QSGLYFIKPLK	IPI:IPI00219713.1			51.4696	2.81418		1	33		3	431.922	1293.75	-4.71865
	QSGLYFIKPLK	IPI:IPI00219713.1			52.3051	2.3091		1			2	647.385	1293.76	4.43225
	IHLISTQSAIPYALR	IPI:IPI00219713.1			14.1803	2.98017		1			3	561.657	1682.96	-2.07044
	IHLISTQSAIPYALR	IPI:IPI00219713.1			56.809	2.89057		1			2	841.979	1682.95	-4.47412
	IHLISTQSAIPYALR	IPI:IPI00219713.1			5.9293	3.14687		1			4	421.493	1682.95	-6.08597
	IHLISTQSAIPYALR	IPI:IPI00219713.1			37.8166	3.37793		1	34	15	3	561.657	1682.96	-2.07044
	EGFGHLSPTGTTEFWLGNEK	IPI:IPI00219713.1			80.0867	4.95609		1	36		3	736.353	2207.05	2.41918
	TSTADYAmFK	IPI:IPI00219713.1	M8(Oxidation)		68.238	2.15541		1	33		2	575.759	1150.51	2.37432
	AIQLTYNPDESSKPNmIDAATLK	IPI:IPI00219713.1	M16(Oxidation)		43.2176	2.71719		1			3	846.091	2536.26	-0.125165
	YEASILTHDSSIR	IPI:IPI00219713.1			42.8171	2.80572		1	38	25	3	497.919	1491.74	-0.332933
	FFTSHNGMQFSTWDNDNDK	IPI:IPI00219713.1			27.0538	3.71212		1			3	764.323	2290.95	3.0838
	YLQEIYNSNNQK	IPI:IPI00219713.1			43.7088	2.97737		1			2	757.368	1513.73	0.0169647
	YLQEIYNSNNQK	IPI:IPI00219713.1			34.6742	3.38025		1		23	3	505.247	1513.73	-0.435514
	YLQEIYNSNNQK	IPI:IPI00219713.1			67.3621	2.67748		1	34	25	2	757.368	1513.73	0.0169647
	YLQEIYNSNNQK	IPI:IPI00219713.1			13.1881	3.101		1		24	3	505.247	1513.73	-0.435514
	TSTADYAMFK	IPI:IPI00219713.1			33.2418	2.28904		1	31		2	567.761	1134.51	1.04616
	TSTADYAmFK	IPI:IPI00219713.1	M8(Oxidation)		25.9875	2.48681		1	29		2	575.757	1150.51	-1.44521
	YLQEIYNSNNQK	IPI:IPI00219713.1			29.5643	2.81759		1	34		2	757.366	1513.73	-1.91839
	TSTADYAMFK	IPI:IPI00219713.1			45.5012	2.48169		1	30		2	567.759	1134.51	-1.96659
	AIQLTYNPDESSKPNMIDAATLK	IPI:IPI00219713.1			52.0497	4.13804		1			4	630.825	2520.28	5.41496
	AIQLTYNPDESSKPNMIDAATLK	IPI:IPI00219713.1			99.7679	3.37959		1	34	19	3	840.762	2520.27	1.91279
	AIQLTYNPDESSKPNMIDAATLK	IPI:IPI00219713.1			51.1624	4.14779		1		25	4	630.825	2520.28	5.41496
	EGFGHLSPTGTTEFWLGNEK	IPI:IPI00219713.1			52.0282	4.68124		1			3	736.353	2207.05	2.41918
	QSGLYFIKPLK	IPI:IPI00219713.1			7.44059	2.09617		1			2	647.387	1293.77	7.68754
	QSGLYFIKPLK	IPI:IPI00219713.1			41.7178	2.58194		1	29	15	2	647.387	1293.77	7.68754
	EGFGHLSPTGTTEFWLGNEK	IPI:IPI00219713.1			44.9441	4.8878		1			3	736.357	2207.06	6.98213
	KmLEEIMK	IPI:IPI00219713.1	M2(Oxidation)		1	2.13369		1			2	519.269	1037.53	-6.06047
	TSTADYAmFK	IPI:IPI00219713.1	M8(Oxidation)		36.2152	2.23879		1	30	16	2	575.758	1150.51	-0.0659882
	TSTADYAmFK	IPI:IPI00219713.1	M8(Oxidation)		56.2661	2.17321		1	30		2	575.759	1150.51	1.41944
	AIQLTYNPDESSKPNmIDAATLK	IPI:IPI00219713.1	M16(Oxidation)		31.2088	3.14818		1			3	846.091	2536.26	-0.77502
	AIQLTYNPDESSKPNMIDAATLK	IPI:IPI00219713.1			33.2793	3.75441		1		25	4	630.823	2520.27	1.45953
	AIQLTYNPDESSKPNMIDAATLK	IPI:IPI00219713.1			60.1385	3.41557		1		26	4	630.823	2520.27	1.45953
	QSGLYFIKPLK	IPI:IPI00219713.1			5.08796	2.20139		1			2	647.385	1293.76	4.72489
	QSGLYFIKPLK	IPI:IPI00219713.1			36.8697	2.23501		1			2	647.385	1293.76	4.72489
	YLQEIYNSNNQK				9.69623	2.43527		1			2	757.367	1513.73	-0.466874
	YLQEIYNSNNQK				58.8387	3.0629		1	32		2	757.369	1513.73	2.19437
	TSTADYAMFK				51.8749	2.21252		1	30		2	567.764	1134.52	5.56507
	AIQLTYNPDESSKPNmIDAATLK		M16(Oxidation)		27.7861	2.92941		1			3	846.097	2536.28	6.37228
	AIQLTYNPDESSKPNMIDAATLK				53.009	3.50501		1		16	3	840.764	2520.28	5.29122
	AIQLTYNPDESSKPNMIDAATLK				66.2722	4.1462		1			4	630.824	2520.27	3.63898
	QSGLYFIKPLK				32.37	3.0063		1			3	431.928	1293.77	9.64666
	IHLISTQSAIPYALR				29.3378	3.91567		1			3	561.661	1682.97	6.19836
	TSTADYAmFK		M8(Oxidation)		25.2003	2.17659		1			2	575.762	1150.52	6.93678
	QSGLYFIKPLK				7.85949	2.39068		1			2	647.383	1293.76	2.1207
IPI:IPI00032179.3	464	52.5689	6.7124	Antithrombin-III	41.38	136	19
	Sequence	Protein Accessions	Modifications	IonScore	Probability	XCorr	Exp Value	Rank	Identity High	Homology Threshold	Charge	m/z [Da]	MH+ [Da]	ΔM [ppm]
	EQLQDMGLVDLFSPEK	IPI:IPI00032179.3		105.81			9.23725e-10	1	33	22	2	924.962	1848.92	6.83464
	EQLQDMGLVDLFSPEK			92.2			2.1421e-08	1	35	20	2	924.955	1848.9	-1.55017
	VAEGTQVLELPFK			90.92			2.58506e-08	1	34		2	715.895	1430.78	-4.61602
	VAEGTQVLELPFK			90.38			2.92732e-08	1	34	23	2	715.895	1430.78	-4.61602
	VAEGTQVLELPFK	IPI:IPI00032179.3		78.07			4.15621e-07	1	32		2	715.9	1430.79	3.15495
	AFLEVNEEGSEAAASTAVVIAGR	IPI:IPI00032179.3		75.34			1.0717e-06	1	33		3	764.39	2291.16	1.9366
	EQLQDmGLVDLFSPEK	IPI:IPI00032179.3	M6(Oxidation)	74.32			1.21673e-06	1	33	20	2	932.958	1864.91	4.49538
	EQLQDMGLVDLFSPEK			70.34			3.16709e-06	1	35		2	924.956	1848.91	0.166412
	EQLQDmGLVDLFSPEK	IPI:IPI00032179.3	M6(Oxidation)	69.06			4.08504e-06	1	33	19	2	932.958	1864.91	4.49538
	EVPLNTIIFMGR	IPI:IPI00032179.3		67.98			4.5776e-06	1	32	20	2	695.387	1389.77	8.2174
	VAEGTQVLELPFK	IPI:IPI00032179.3		67.71			4.51541e-06	1	32	25	2	715.9	1430.79	3.15495
	VAEGTQVLELPFK	IPI:IPI00032179.3		65.64			8.74637e-06	1	33	21	2	715.898	1430.79	-0.158178
	VAEGTQVLELPFK			61.43			2.29864e-05	1	34		2	715.897	1430.79	-1.48067
	EQLQDmGLVDLFSPEK		M6(Oxidation)	56.75			5.70642e-05	1	33		2	932.951	1864.9	-2.54123
	ATEDEGSEQKIPEATNR			55.61			4.64394e-05	1	31		3	625.628	1874.87	-1.27841
	NDNDNIFLSPLSISTAFAmTK	IPI:IPI00032179.3	M19(Oxidation)	50.16			0.000334449	1	33		3	772.385	2315.14	8.00346
	TSDQIHFFFAK	IPI:IPI00032179.3		49.98			0.000309924	1	32	21	2	670.84	1340.67	6.31823
	AFLEVNEEGSEAAASTAVVIAGR			49.06			0.000487349	1	35		3	764.389	2291.15	-0.101325
	EQLQDMGLVDLFSPEK	IPI:IPI00032179.3		46.76			0.000742237	1	33		2	924.962	1848.92	6.83464
	VAEGTQVLELPFK			46.39			0.000733619	1	38		2	715.897	1430.79	-1.43803
	EQLQDmGLVDLFSPEK	IPI:IPI00032179.3	M6(Oxidation)	44.82			0.00103333	1	33		2	932.958	1864.91	5.11718
	EVPLNTIIFMGR	IPI:IPI00032179.3		44.11			0.00111593	1	32	17	2	695.387	1389.77	8.2174
	EQLQDMGLVDLFSPEK			43.81			0.00140994	1	34		3	616.973	1848.91	0.291118
	IEDGFSLK			42.55			0.00156487	1	34	24	2	454.741	908.474	1.957
	ATEDEGSEQKIPEATNR	IPI:IPI00032179.3		42.45			0.00122872	1	31		3	625.63	1874.88	2.07462
	EVPLNTIIFMGR			42.16			0.0019734	1	34	17	2	695.385	1389.76	5.09934
	EVPLNTIIFMGR	IPI:IPI00032179.3		42.03			0.00216808	1	33	17	2	695.386	1389.76	5.84594
	EVPLNTIIFmGR		M10(Oxidation)	41.7			0.00247784	1	35	20	2	703.377	1405.75	-2.84726
	EQLQDMGLVDLFSPEK	IPI:IPI00032179.3		41.53			0.00266464	1	33		3	616.979	1848.92	9.89736
	ATEDEGSEQKIPEATNR	IPI:IPI00032179.3		41.53			0.00137451	1	31		3	625.63	1874.88	1.81428
	EVPLNTIIFmGR		M10(Oxidation)	41.39			0.00248328	1	35	17	2	703.378	1405.75	-0.93681
	VAEGTQVLELPFK	IPI:IPI00032179.3		39.18			0.00387104	1	33		2	715.898	1430.79	-0.158178
	FATTFYQHLADSK			39			0.00402227	1	34		3	510.256	1528.75	6.22517
	EVPLNTIIFMGR			38.61			0.00446904	1	34	16	2	695.385	1389.76	5.09934
	GDDITMVLILPKPEK	IPI:IPI00032179.3		37.69			0.00280005	1	30		3	556.984	1668.94	7.42164
	AFLEVNEEGSEAAASTAVVIAGR			37.67			0.00617316	1	35		2	1146.07	2291.14	-4.19787
	FRIEDGFSLK	IPI:IPI00032179.3		37.39			0.00483332	1	32		3	404.556	1211.65	8.49621
	ATEDEGSEQKIPEATNR	IPI:IPI00032179.3		35.98			0.00545072	1	31		3	625.63	1874.88	2.07462
	DDLYVSDAFHK	IPI:IPI00032179.3		34.91			0.00728025	1	31		3	437.211	1309.62	8.76886
	LQPLDFK	IPI:IPI00032179.3		34.65			0.0121854	1	33	23	2	430.75	860.492	5.55203
	VAEGTQVLELPFK				67.7608	3.24703		1	38		2	715.897	1430.79	-1.43803
	VAEGTQVLELPFK	IPI:IPI00032179.3			73.839	3.45965		1	34		2	715.895	1430.78	-4.61602
	VAEGTQVLELPFK	IPI:IPI00032179.3			9.85675	3.42067		1			3	477.6	1430.79	-1.88466
	AFLEVNEEGSEAAASTAVVIAGR	IPI:IPI00032179.3			117.552	5.09699		1	35		3	764.389	2291.15	-0.101325
	VAEGTQVLELPFK	IPI:IPI00032179.3			80.2404	3.204		1	34	23	2	715.895	1430.78	-4.61602
	AFLEVNEEGSEAAASTAVVIAGR	IPI:IPI00032179.3			45.2392	4.54532		1			3	764.389	2291.15	-0.101325
	EQLQDmGLVDLFSPEK	IPI:IPI00032179.3	M6(Oxidation)		45.1726	3.17222		1	33		2	932.951	1864.9	-2.54123
	EQLQDMGLVDLFSPEK	IPI:IPI00032179.3			54.4143	3.80308		1	35	20	2	924.955	1848.9	-1.55017
	EQLQDMGLVDLFSPEK	IPI:IPI00032179.3			49.6921	3.98648		1			3	616.972	1848.9	-1.19436
	ATEDEGSEQKIPEATNR	IPI:IPI00032179.3			116.818	3.39655		1			3	625.625	1874.86	-6.25926
	IEDGFSLK	IPI:IPI00032179.3			4.8387	2.15513		1		23	2	454.741	908.474	1.957
	DDLYVSDAFHK	IPI:IPI00032179.3			42.4873	2.49834		1			2	655.306	1309.61	-0.254519
	EVPLNTIIFmGR	IPI:IPI00032179.3	M10(Oxidation)		51.7398	2.46413		1		17	2	703.377	1405.75	-2.84726
	EVPLNTIIFmGR	IPI:IPI00032179.3	M10(Oxidation)		57.792	2.45841		1	35	20	2	703.377	1405.75	-2.84726
	VAEGTQVLELPFK	IPI:IPI00032179.3			52.4975	3.50223		1	34		2	715.897	1430.79	-1.48067
	EVPLNTIIFMGR	IPI:IPI00032179.3			41.7657	3.75203		1			3	463.927	1389.77	7.48302
	EVPLNTIIFMGR	IPI:IPI00032179.3			57.4305	2.65429		1	34	16	2	695.385	1389.76	5.09934
	EQLQDMGLVDLFSPEK	IPI:IPI00032179.3			58.1008	3.67081		1	35		2	924.956	1848.91	0.166412
	EQLQDMGLVDLFSPEK	IPI:IPI00032179.3			73.1717	4.12168		1	34		3	616.973	1848.91	0.291118
	ATEDEGSEQKIPEATNR	IPI:IPI00032179.3			84.9955	3.75005		1	31		3	625.628	1874.87	-1.27841
	SKLPGIVAEGR	IPI:IPI00032179.3			17.6214	3.06036		1			3	376.222	1126.65	-4.51359
	DDLYVSDAFHK	IPI:IPI00032179.3			38.8429	2.5256		1			2	655.306	1309.61	-0.47199
	DDLYVSDAFHK	IPI:IPI00032179.3			64.0129	2.04373		1		24	2	655.306	1309.61	-0.47199
	FATTFYQHLADSK	IPI:IPI00032179.3			58.1214	2.88814		1			2	764.874	1528.74	-2.01049
	FATTFYQHLADSK	IPI:IPI00032179.3			47.2768	3.62152		1	34		3	510.256	1528.75	6.22517
	FATTFYQHLADSK	IPI:IPI00032179.3			60.4979	2.63147		1			2	764.874	1528.74	-2.01049
	TSDQIHFFFAK	IPI:IPI00032179.3			5.71837	2.5645		1			2	670.834	1340.66	-1.66404
	GDDITmVLILPKPEK	IPI:IPI00032179.3	M6(Oxidation)		24.0305	3.42042		1			3	562.312	1684.92	1.53055
	RVAEGTQVLELPFK	IPI:IPI00032179.3			13.2549	4.02802		1			3	529.634	1586.89	-1.52623
	KATEDEGSEQKIPEATNR	IPI:IPI00032179.3			13.3507	3.50694		1			4	501.497	2002.97	-0.928813
	LPGIVAEGRDDLYVSDAFHK	IPI:IPI00032179.3			60.2578	3.92528		1			4	551.286	2202.12	2.20733
	TSDQIHFFFAK	IPI:IPI00032179.3			48.9648	3.16195		1		17	3	447.559	1340.66	-0.376642
	TSDQIHFFFAK	IPI:IPI00032179.3			17.3114	2.229		1			2	670.835	1340.66	-0.4803
	RVAEGTQVLELPFK	IPI:IPI00032179.3			33.9653	3.83943		1			3	529.633	1586.88	-3.71845
	GDDITMVLILPKPEK	IPI:IPI00032179.3			71.5809	3.88041		1			3	556.979	1668.92	-1.02632
	KATEDEGSEQKIPEATNR	IPI:IPI00032179.3			23.8628	3.34994		1		23	4	501.501	2002.98	7.23782
	FRIEDGFSLK	IPI:IPI00032179.3			12.9555	3.24704		1			3	404.548	1211.63	-10.0162
	ANRPFLVFIR	IPI:IPI00032179.3			26.7512	3.05757		1		15	3	411.579	1232.72	-3.21398
	ANRPFLVFIR	IPI:IPI00032179.3			35.5899	3.16509		1		24	3	411.579	1232.72	-3.21398
	EVPLNTIIFmGR	IPI:IPI00032179.3	M10(Oxidation)		40.1558	2.12345		1		14	2	703.381	1405.76	3.40492
	AFLEVNEEGSEAAASTAVVIAGR	IPI:IPI00032179.3			58.5549	3.55118		1	35		2	1146.07	2291.14	-4.19787
	EQLQDmGLVDLFSPEK	IPI:IPI00032179.3	M6(Oxidation)		44.2173	3.03963		1			2	932.953	1864.9	-0.250266
	EVPLNTIIFmGR	IPI:IPI00032179.3	M10(Oxidation)		92.8267	2.54549		1	35	17	2	703.378	1405.75	-0.93681
	EVPLNTIIFMGR	IPI:IPI00032179.3			78.3768	2.54288		1		15	2	695.384	1389.76	3.07901
	EVPLNTIIFMGR	IPI:IPI00032179.3			49.484	2.39956		1		16	2	695.384	1389.76	3.07901
	FATTFYQHLADSK	IPI:IPI00032179.3			22.5273	3.44443		1			3	510.256	1528.75	6.00558
	GDDITmVLILPKPEK	IPI:IPI00032179.3	M6(Oxidation)		37.5892	3.92815		1			3	562.314	1684.93	5.11663
	KATEDEGSEQKIPEATNR	IPI:IPI00032179.3			16.5217	3.28687		1			4	501.498	2002.97	2.17937
	KATEDEGSEQKIPEATNR	IPI:IPI00032179.3			30.2608	3.32017		1		24	4	501.501	2002.98	7.48165
	FRIEDGFSLK	IPI:IPI00032179.3			32.5483	3.06553		1			3	404.552	1211.64	0.713535
	VAEGTQVLELPFK	IPI:IPI00032179.3			78.008	2.67108		1	33		2	715.898	1430.79	-0.158178
	AFLEVNEEGSEAAASTAVVIAGR	IPI:IPI00032179.3			153.525	5.68926		1	33		3	764.39	2291.16	1.9366
	VAEGTQVLELPFK	IPI:IPI00032179.3			97.0287	2.90581		1	33	21	2	715.898	1430.79	-0.158178
	ATEDEGSEQKIPEATNR	IPI:IPI00032179.3			87.7247	3.346		1	31		3	625.63	1874.88	1.81428
	IEDGFSLK	IPI:IPI00032179.3			4.00061	2.06233		1		15	2	454.743	908.479	6.76062
	VAEGTQVLELPFK	IPI:IPI00032179.3			63.1752	3.16504		1	32	25	2	715.9	1430.79	3.15495
	VAEGTQVLELPFK	IPI:IPI00032179.3			75.0824	3.22295		1	32		2	715.9	1430.79	3.15495
	EQLQDmGLVDLFSPEK	IPI:IPI00032179.3	M6(Oxidation)		137.671	2.96922		1	33		2	932.958	1864.91	5.11718
	EQLQDmGLVDLFSPEK	IPI:IPI00032179.3	M6(Oxidation)		51.6933	4.78966		1			3	622.309	1864.91	6.41915
	EVPLNTIIFMGR	IPI:IPI00032179.3			47.3851	2.95295		1	32	17	2	695.387	1389.77	8.2174
	EVPLNTIIFMGR	IPI:IPI00032179.3			20.2936	2.87658		1			3	463.927	1389.77	8.27351
	EVPLNTIIFMGR	IPI:IPI00032179.3			85.673	2.20504		1	32	20	2	695.387	1389.77	8.2174
	EQLQDMGLVDLFSPEK	IPI:IPI00032179.3			42.1763	2.42174		1	33		2	924.962	1848.92	6.83464
	EQLQDMGLVDLFSPEK	IPI:IPI00032179.3			35.7953	3.45721		1			3	616.979	1848.92	9.89736
	EQLQDMGLVDLFSPEK	IPI:IPI00032179.3			100.416	3.78237		1	33	22	2	924.962	1848.92	6.83464
	EQLQDMGLVDLFSPEK	IPI:IPI00032179.3			67.1514	3.89221		1	33		3	616.979	1848.92	9.89736
	ATEDEGSEQKIPEATNR	IPI:IPI00032179.3			53.8615	3.43844		1	31		3	625.63	1874.88	2.07462
	ATEDEGSEQKIPEATNR	IPI:IPI00032179.3			89.1728	3.18264		1	31		3	625.63	1874.88	2.07462
	DDLYVSDAFHK	IPI:IPI00032179.3			29.8186	2.07007		1			2	655.31	1309.61	5.63333
	FATTFYQHLADSK	IPI:IPI00032179.3			13.6351	2.31853		1			2	764.879	1528.75	4.9764
	GDDITmVLILPKPEK	IPI:IPI00032179.3	M6(Oxidation)		45.6192	3.51172		1			3	562.314	1684.93	5.60573
	EVPLNTIIFmGR	IPI:IPI00032179.3	M10(Oxidation)		3.69251	2.31592		1			2	703.38	1405.75	1.4077
	EVPLNTIIFMGR	IPI:IPI00032179.3			61.5229	2.29405		1	33	17	2	695.386	1389.76	5.84594
	NDNDNIFLSPLSISTAFAmTK	IPI:IPI00032179.3	M19(Oxidation)		83.1693	5.48922		1	33		3	772.385	2315.14	8.00346
	KATEDEGSEQKIPEATNR	IPI:IPI00032179.3			53.8543	4.55535		1			4	501.5	2002.98	5.40955
	FATTFYQHLADSK	IPI:IPI00032179.3			23.4279	2.17554		1			2	764.88	1528.75	6.1342
	TSDQIHFFFAK	IPI:IPI00032179.3			37.1951	2.90494		1		16	3	447.563	1340.68	9.04734
	TSDQIHFFFAK	IPI:IPI00032179.3			12.637	2.41889		1		16	2	670.84	1340.67	6.31823
	TSDQIHFFFAK	IPI:IPI00032179.3			58.5851	2.84333		1		20	3	447.563	1340.68	9.04734
	TSDQIHFFFAK	IPI:IPI00032179.3			48.9426	2.74725		1	32	21	2	670.84	1340.67	6.31823
	RVAEGTQVLELPFK	IPI:IPI00032179.3			5.65918	3.15149		1		25	3	529.64	1586.9	8.74322
	GDDITMVLILPKPEK	IPI:IPI00032179.3			69.2049	3.75946		1	30		3	556.984	1668.94	7.42164
	FRIEDGFSLK	IPI:IPI00032179.3			19.3297	3.69317		1	32		3	404.556	1211.65	8.49621
	TSDQIHFFFAK	IPI:IPI00032179.3			15.6139	2.85741		1		25	3	447.564	1340.68	9.70745
	EVPLNTIIFmGR	IPI:IPI00032179.3	M10(Oxidation)		73.484	2.16908		1		21	2	703.383	1405.76	5.48905
	EQLQDmGLVDLFSPEK	IPI:IPI00032179.3	M6(Oxidation)		130.156	3.48384		1	33	19	2	932.958	1864.91	4.49538
	EQLQDmGLVDLFSPEK	IPI:IPI00032179.3	M6(Oxidation)		40.221	5.34552		1			3	622.309	1864.91	6.22274
	EQLQDmGLVDLFSPEK	IPI:IPI00032179.3	M6(Oxidation)		91.8663	3.49631		1	33	20	2	932.958	1864.91	4.49538
	ATEDEGSEQKIPEATNR	IPI:IPI00032179.3			6.80596	3.376		1			4	469.475	1874.88	3.04405
	GDDITmVLILPKPEK	IPI:IPI00032179.3	M6(Oxidation)		47.0112	3.1637		1			3	562.316	1684.93	9.1592
	KATEDEGSEQKIPEATNR	IPI:IPI00032179.3			37.9034	4.70836		1		27	4	501.502	2002.98	8.33477
	KATEDEGSEQKIPEATNR	IPI:IPI00032179.3			27.0656	3.68457		1			4	501.499	2002.98	4.12967
	LPGIVAEGRDDLYVSDAFHK	IPI:IPI00032179.3			17.0058	3.74004		1			4	551.288	2202.13	4.42464
	ANRPFLVFIR	IPI:IPI00032179.3			19.5397	2.89255		1			3	411.582	1232.73	4.2502
	ANRPFLVFIR	IPI:IPI00032179.3			14.911	3.76056		1		23	3	411.582	1232.73	4.2502
	VAEGTQVLELPFKGDDITmVLILPKPEK	IPI:IPI00032179.3	M19(Oxidation)		101.783	4.10791		1			4	774.934	3096.71	7.58527
IPI:IPI00029717.1	644	69.7138	8.06006	Isoform 2 of Fibrinogen alpha chain	37.27	209	22
	Sequence	Protein Accessions	Modifications	IonScore	Probability	XCorr	Exp Value	Rank	Identity High	Homology Threshold	Charge	m/z [Da]	MH+ [Da]	ΔM [ppm]
	NPSSAGSWNSGSSGPGSTGNR			99.9			6.19092e-10	1	25		2	982.433	1963.86	4.94887
	GSESGIFTNTK	IPI:IPI00029717.1		84.23			1.0572e-07	1	37		2	570.779	1140.55	-2.32109
	GGSTSYGTGSETESPR	IPI:IPI00029717.1		78.58			4.99232e-08	1	28		2	786.84	1572.67	-2.48235
	GSESGIFTNTK	IPI:IPI00029717.1		77.98			4.03625e-07	1	33		2	570.779	1140.55	-1.34893
	HPDEAAFFDTASTGK	IPI:IPI00029717.1		77.82			2.28797e-07	1	34		2	797.361	1593.71	-2.31467
	QLEQVIAK	IPI:IPI00029717.1		72.37			1.60502e-06	1	37		2	464.777	928.546	-0.427249
	GGSTSYGTGSETESPR	IPI:IPI00029717.1		70.97			2.99938e-07	1	28		2	786.839	1572.67	-3.76297
	NPSSAGSWNSGSSGPGSTGNR	IPI:IPI00029717.1		68.4			8.16673e-07	1	30		2	982.431	1963.86	3.33277
	GSESGIFTNTK			66.04			7.74035e-06	1	33	25	2	570.782	1140.56	3.92219
	AQLVDMK	IPI:IPI00029717.1		64.53			1.64557e-05	1	39		2	402.717	804.427	-2.29271
	NPSSAGSWNSGSSGPGSTGNR	IPI:IPI00029717.1		63.85			2.22533e-06	1	30		2	982.429	1963.85	0.473499
	QFTSSTSYNR			63.57			6.98871e-06	1	30		2	595.777	1190.55	2.73931
	HPDEAAFFDTASTGK	IPI:IPI00029717.1		62.82			6.92175e-06	1	34	17	3	531.909	1593.71	-3.08653
	GGSTSYGTGSETESPR	IPI:IPI00029717.1		61.89			2.32971e-06	1	28		2	786.84	1572.67	-2.48235
	AQLVDMK	IPI:IPI00029717.1		60.75			3.92932e-05	1	39		2	402.717	804.427	-2.29271
	AQLVDMK	IPI:IPI00029717.1		60.24			4.70753e-05	1	36		2	402.716	804.426	-3.52565
	QLEQVIAK	IPI:IPI00029717.1		59.09			3.71165e-05	1	37		2	464.775	928.542	-4.14124
	GSESGIFTNTK	IPI:IPI00029717.1		58.11			4.32671e-05	1	37		2	570.779	1140.55	-2.32109
	HPDEAAFFDTASTGK	IPI:IPI00029717.1		56.98			2.65593e-05	1	34	18	3	531.909	1593.71	-3.08653
	NPSSAGSWNSGSSGPGSTGNR	IPI:IPI00029717.1		55.18			1.51695e-05	1	29		3	655.288	1963.85	-0.465795
	GGSTSYGTGSETESPR	IPI:IPI00029717.1		53.4			2.07975e-05	1	26		2	786.841	1572.67	-2.17179
	QFTSSTSYNR	IPI:IPI00029717.1		53.24			7.54045e-05	1	31	21	2	595.777	1190.55	2.5342
	HPDEAAFFDTASTGK	IPI:IPI00029717.1		51.51			9.07618e-05	1	34	19	3	531.909	1593.71	-4.40403
	NPSSAGSWNSGSSGPGSTGNR	IPI:IPI00029717.1		51.47			3.56427e-05	1	29		3	655.288	1963.85	-0.465795
	GSESGIFTNTK	IPI:IPI00029717.1		50.79			0.000211338	1	33		2	570.779	1140.55	-1.34893
	NPSSAGSWNSGSSGPGSTGNR	IPI:IPI00029717.1		50.57			4.77965e-05	1	27		2	982.429	1963.85	1.03291
	GDSTFESK	IPI:IPI00029717.1		49.87			8.24309e-05	1	32		2	435.698	870.389	5.50246
	EVDLKDYEDQQK			48.95			0.000354671	1	32		3	503.91	1509.72	5.43066
	DSHSLTTNIMEILR	IPI:IPI00029717.1		48.78			0.000667468	1	40	28	3	543.946	1629.82	-2.2715
	MKPVPDLVPGNFK	IPI:IPI00029717.1		48.71			0.00041116	1	37	20	2	721.395	1441.78	-3.32486
	NPSSAGSWNSGSSGPGSTGNR	IPI:IPI00029717.1		47.64			8.43716e-05	1	26		3	655.287	1963.85	-0.652164
	MADEAGSEADHEGTHSTK	IPI:IPI00029717.1		47.38			3.10777e-05	1	25		3	624.927	1872.77	-0.70444
	NPSSAGSWNSGSSGPGSTGNR	IPI:IPI00029717.1		44.94			0.00026612	1	28		3	655.294	1963.87	8.76473
	ALTDMPQMR	IPI:IPI00029717.1		42.55			0.00133695	1	36	19	2	531.757	1062.51	0.226333
	VQHIQLLQK	IPI:IPI00029717.1		42.14			0.000818662	1	34	18	2	553.833	1106.66	-8.14209
	GLIDEVNQDFTNR	IPI:IPI00029717.1		42.14			0.00175646	1	37		2	760.872	1520.74	2.42467
	ALTDMPQMR	IPI:IPI00029717.1		42.07			0.00149319	1	36	25	2	531.757	1062.51	0.226333
	NPSSAGSWNSGSSGPGSTGNR	IPI:IPI00029717.1		42			0.000372265	1	30		3	655.289	1963.85	1.4923
	ESSSHHPGIAEFPSR	IPI:IPI00029717.1		41.95			0.00109781	1	32		3	546.591	1637.76	-4.48708
	NSLFEYQK	IPI:IPI00029717.1		41.38			0.00135367	1	35		2	514.755	1028.5	-1.25981
	NPSSAGSWNSGSSGPGSTGNR	IPI:IPI00029717.1		40.93			0.000383437	1	26		2	982.427	1963.85	-1.20484
	HPDEAAFFDTASTGK	IPI:IPI00029717.1		39.96			0.00142809	1	31	20	3	531.911	1593.72	0.670538
	GDFSSANNR	IPI:IPI00029717.1		39.88			0.000863534	1	32		2	484.213	967.419	-4.2934
	ALTDMPQMR			39.52			0.00366331	1	33	21	2	531.761	1062.51	7.1196
	GGSTSYGTGSETESPR	IPI:IPI00029717.1		39.25			0.000570481	1	26		2	786.841	1572.68	-1.2016
	mADEAGSEADHEGTHSTK	IPI:IPI00029717.1	M1(Oxidation)	38.7			0.000141641	1	23		4	472.943	1888.75	-6.31835
	ALTDmPQMR		M5(Oxidation)	38.3			0.004319	1	32	18	2	539.758	1078.51	7.08837
	QLEQVIAK	IPI:IPI00029717.1		37.99			0.00644156	1	35		2	464.773	928.539	-8.19473
	ALTDMPQMR	IPI:IPI00029717.1		37.72			0.00373587	1	33	20	2	531.755	1062.5	-3.45008
	ESSSHHPGIAEFPSR	IPI:IPI00029717.1		37.47			0.00311565	1	35		3	546.591	1637.76	-4.99027
	MADEAGSEADHEGTHSTK	IPI:IPI00029717.1		37.04			0.000286661	1	24		3	624.921	1872.75	-9.61499
	MADEAGSEADHEGTHSTK	IPI:IPI00029717.1		36.16			0.000459996	1	25		4	468.945	1872.76	-4.76387
	HPDEAAFFDTASTGK	IPI:IPI00029717.1		35.48			0.00363834	1	34	16	3	531.909	1593.71	-4.40403
	GGSTSYGTGSETESPR	IPI:IPI00029717.1		35.36			0.00139714	1	26		2	786.841	1572.68	-1.2016
	QFTSSTSYNR	IPI:IPI00029717.1		34.66			0.00477061	1	34		2	595.774	1190.54	-1.66959
	AQLVDMK			34.38			0.0166693	1	34		2	402.721	804.434	6.83124
	QFTSSTSYNR	IPI:IPI00029717.1		34.29			0.00519486	1	34		2	595.774	1190.54	-1.66959
	ALTDMPQMR	IPI:IPI00029717.1		33.59			0.010413	1	33	16	2	531.756	1062.51	-1.49695
	ESSSHHPGIAEFPSR	IPI:IPI00029717.1		33.45			0.0093986	1	32	18	4	410.198	1637.77	1.64151
	EVDLKDYEDQQK	IPI:IPI00029717.1		33.36			0.00883423	1	32		3	503.907	1509.71	-0.724678
	GDFSSANNR	IPI:IPI00029717.1		31.18			0.00605853	1	28		2	484.214	967.42	-2.46379
	MADEAGSEADHEGTHSTK	IPI:IPI00029717.1		30.52			0.00177431	1	26		2	936.884	1872.76	-3.43499
	MADEAGSEADHEGTHSTK			30.28			0.00201576	1	21		4	468.95	1872.78	7.25126
	GDSTFESK	IPI:IPI00029717.1		28.73			0.00696632	1	26		2	435.693	870.38	-5.08642
	mADEAGSEADHEGTHSTK	IPI:IPI00029717.1	M1(Oxidation)	26.78			0.00251873	1	23		4	472.945	1888.76	-2.20366
	GGSTSYGTGSETESPR	IPI:IPI00029717.1		26.43			0.00853162	1	25		3	524.895	1572.67	-4.08207
	NPSSAGSWNSGSSGPGSTGNR			25.17			0.0149003	1	24		2	982.427	1963.85	-0.769673
	MADEAGSEADHEGTHSTK	IPI:IPI00029717.1		23.32			0.00884614	1	22		4	468.945	1872.76	-3.7427
	mADEAGSEADHEGTHSTK	IPI:IPI00029717.1	M1(Oxidation)	21.81			0.00560298	1	18		3	630.258	1888.76	-0.68852
	mADEAGSEADHEGTHSTK	IPI:IPI00029717.1	M1(Oxidation)	19.26			0.0124506	1	19		4	472.943	1888.75	-6.59303
	GGSTSYGTGSETESPR	IPI:IPI00029717.1			112.188	2.8105		1	28		2	786.839	1572.67	-3.76297
	NPSSAGSWNSGSSGPGSTGNR	IPI:IPI00029717.1			148.085	2.88535		1	30		2	982.429	1963.85	0.473499
	NPSSAGSWNSGSSGPGSTGNR	IPI:IPI00029717.1			74.431	5.04693		1	30		3	655.289	1963.85	1.4923
	QLEQVIAK	IPI:IPI00029717.1			9.81306	2.33513		1	37		2	464.775	928.542	-4.14124
	ALTDMPQMR	IPI:IPI00029717.1			34.4043	2.88066		1		20	3	354.839	1062.5	-5.04258
	ALTDMPQMR	IPI:IPI00029717.1			16.891	2.12585		1			2	531.755	1062.5	-3.45008
	GDFSSANNR	IPI:IPI00029717.1			40.8822	2.51066		1	32		2	484.213	967.419	-4.2934
	GDFSSANNR	IPI:IPI00029717.1			19.0457	2.2906		1			2	484.213	967.419	-4.2934
	GGSTSYGTGSETESPR	IPI:IPI00029717.1			112.188	2.93666		1	28		2	786.84	1572.67	-2.48235
	GGSTSYGTGSETESPR	IPI:IPI00029717.1			32.006	3.97711		1			3	524.896	1572.67	-3.15059
	GGSTSYGTGSETESPR	IPI:IPI00029717.1			122.066	2.74354		1	28		2	786.84	1572.67	-2.48235
	GGSTSYGTGSETESPR	IPI:IPI00029717.1			27.9711	3.41739		1			3	524.896	1572.67	-3.15059
	QFTSSTSYNR	IPI:IPI00029717.1			71.2932	2.36095		1	34		2	595.774	1190.54	-1.66959
	NPSSAGSWNSGSSGPGSTGNR	IPI:IPI00029717.1			75.6195	4.92133		1	29		3	655.288	1963.85	-0.465795
	NPSSAGSWNSGSSGPGSTGNR	IPI:IPI00029717.1			106.009	2.4328		1	30		2	982.431	1963.86	3.33277
	NPSSAGSWNSGSSGPGSTGNR	IPI:IPI00029717.1			80.9265	5.07468		1	29		3	655.288	1963.85	-0.465795
	ALTDmPQMR	IPI:IPI00029717.1	M5(Oxidation)		34.7102	2.1766		1		15	2	539.754	1078.5	-1.47586
	GSESGIFTNTK	IPI:IPI00029717.1			23.7497	2.43105		1			2	570.779	1140.55	-2.32109
	ALTDMPQmR	IPI:IPI00029717.1	M8(Oxidation)		8.41182	2.38031		1			2	539.754	1078.5	-1.47586
	QLEQVIAK	IPI:IPI00029717.1			27.7519	2.49062		1	37		2	464.777	928.546	-0.427249
	GSESGIFTNTK	IPI:IPI00029717.1			74.9637	3.23409		1	37		2	570.779	1140.55	-2.32109
	QLEQVIAK	IPI:IPI00029717.1			8.0224	2.26267		1		19	2	464.777	928.546	-0.427249
	GSESGIFTNTK	IPI:IPI00029717.1			58.0487	3.00927		1	37		2	570.779	1140.55	-2.32109
	NSLFEYQK	IPI:IPI00029717.1			10.519	2.16719		1		20	2	514.755	1028.5	-1.25981
	NSLFEYQK	IPI:IPI00029717.1			20.1748	2.45709		1	35		2	514.755	1028.5	-1.25981
	ALTDMPQMR	IPI:IPI00029717.1			10.6703	2.06018		1			2	531.757	1062.51	0.226333
	ALTDMPQMR	IPI:IPI00029717.1			23.8937	2.16751		1	36	19	2	531.757	1062.51	0.226333
	ALTDMPQMR	IPI:IPI00029717.1			37.4314	2.74764		1		14	3	354.839	1062.5	-4.18084
	ALTDMPQMR	IPI:IPI00029717.1			40.5726	2.32327		1	36	25	2	531.757	1062.51	0.226333
	LEVDIDIK	IPI:IPI00029717.1			3.41823	2.14755		1		28	2	472.769	944.53	0.369792
	GLIDEVNQDFTNR	IPI:IPI00029717.1			40.4641	2.47195		1	37		2	760.872	1520.74	2.42467
	MADEAGSEADHEGTHSTK	IPI:IPI00029717.1			43.8252	3.36445		1			4	468.944	1872.75	-7.49057
	ESSSHHPGIAEFPSR	IPI:IPI00029717.1			20.5087	3.04242		1			3	546.591	1637.76	-4.99027
	ESSSHHPGIAEFPSR	IPI:IPI00029717.1			20.8091	2.89339		1			4	410.195	1637.76	-4.28413
	ESSSHHPGIAEFPSR	IPI:IPI00029717.1			71.9587	3.0365		1	35		3	546.591	1637.76	-4.99027
	ESSSHHPGIAEFPSR	IPI:IPI00029717.1			10.6961	3.34407		1		17	4	410.195	1637.76	-4.28413
	ESSSHHPGIAEFPSR	IPI:IPI00029717.1			13.4887	2.8841		1		15	4	410.195	1637.76	-4.28413
	RLEVDIDIK	IPI:IPI00029717.1			20.6096	3.65276		1		21	3	367.546	1100.62	-8.27664
	DSHSLTTNImEILR	IPI:IPI00029717.1	M10(Oxidation)		6.61519	2.77193		1			3	549.276	1645.81	-5.31601
	DSHSLTTNImEILR	IPI:IPI00029717.1	M10(Oxidation)		29.702	3.87125		1		18	3	549.276	1645.81	-5.31601
	DSHSLTTNIMEILR	IPI:IPI00029717.1			25.9323	3.26881		1		23	3	543.946	1629.82	-2.2715
	DSHSLTTNIMEILR	IPI:IPI00029717.1			31.8978	3.95003		1	40	28	3	543.946	1629.82	-2.2715
	QLEQVIAK	IPI:IPI00029717.1			2.27231	2.18348		1		19	2	464.775	928.542	-4.33833
	GSESGIFTNTK	IPI:IPI00029717.1			3.38927	2.12333		1		25	2	570.778	1140.55	-4.31891
	EVDLKDYEDQQK	IPI:IPI00029717.1			7.55572	3.21511		1			3	503.905	1509.7	-3.33221
	MELERPGGNEITR	IPI:IPI00029717.1			1	2.89776		1			3	501.249	1501.73	-7.15943
	VQHIQLLQK	IPI:IPI00029717.1			43.9118	2.78554		1			3	369.559	1106.66	-4.85057
	HPDEAAFFDTASTGK	IPI:IPI00029717.1			22.2805	3.31384		1			3	531.909	1593.71	-3.08653
	HPDEAAFFDTASTGK	IPI:IPI00029717.1			60.7122	3.0453		1			3	531.909	1593.71	-3.08653
	HPDEAAFFDTASTGK	IPI:IPI00029717.1			71.5819	3.74911		1	34	18	3	531.909	1593.71	-3.08653
	HPDEAAFFDTASTGK	IPI:IPI00029717.1			87.0955	4.28104		1	34	17	3	531.909	1593.71	-3.08653
	HPDEAAFFDTASTGK	IPI:IPI00029717.1			46.0321	3.47576		1			3	531.909	1593.71	-3.08653
	mKPVPDLVPGNFK	IPI:IPI00029717.1	M1(Oxidation)		4.74697	3.03796		1		18	3	486.597	1457.78	-3.84274
	MKPVPDLVPGNFK	IPI:IPI00029717.1			14.215	2.73386		1			3	481.265	1441.78	-3.75046
	MKPVPDLVPGNFK	IPI:IPI00029717.1			11.677	2.75272		1			3	481.265	1441.78	-3.75046
	DSHSLTTNImEILR	IPI:IPI00029717.1	M10(Oxidation)		27.6192	3.76057		1			3	549.276	1645.81	-4.20336
	mADEAGSEADHEGTHSTK	IPI:IPI00029717.1	M1(Oxidation)		38.8435	3.88215		1	23		4	472.943	1888.75	-6.31835
	mADEAGSEADHEGTHSTK	IPI:IPI00029717.1	M1(Oxidation)		70.0023	2.85438		1			3	630.255	1888.75	-6.28699
	MADEAGSEADHEGTHSTK	IPI:IPI00029717.1			35.0922	3.25616		1			4	468.945	1872.76	-4.76387
	MADEAGSEADHEGTHSTK	IPI:IPI00029717.1			75.2778	3.57586		1	25		4	468.945	1872.76	-4.76387
	GGSTSYGTGSETESPR	IPI:IPI00029717.1			61.4302	2.0714		1			2	786.839	1572.67	-3.72419
	ESSSHHPGIAEFPSR	IPI:IPI00029717.1			16.5831	3.35937		1			3	546.592	1637.76	-3.87215
	HPDEAAFFDTASTGK	IPI:IPI00029717.1			49.856	3.60145		1	34	16	3	531.909	1593.71	-4.40403
	HPDEAAFFDTASTGK	IPI:IPI00029717.1			57.0909	4.11577		1	34	19	3	531.909	1593.71	-4.40403
	HPDEAAFFDTASTGK	IPI:IPI00029717.1			6.79668	3.4904		1			3	531.909	1593.71	-4.40403
	RLEVDIDIK	IPI:IPI00029717.1			17.2046	3.09697		1		16	3	367.547	1100.63	-3.74318
	RLEVDIDIK	IPI:IPI00029717.1			26.89	2.90423		1		21	3	367.547	1100.63	-3.74318
	DSHSLTTNImEILR	IPI:IPI00029717.1	M10(Oxidation)		1	2.98475		1			3	549.278	1645.82	-0.365076
	DSHSLTTNIMEILR	IPI:IPI00029717.1			34.6086	3.14301		1		18	3	543.946	1629.82	-2.38397
	DSHSLTTNIMEILR	IPI:IPI00029717.1			44.1952	2.13437		1			2	815.414	1629.82	-3.49911
	DSHSLTTNIMEILR	IPI:IPI00029717.1			27.0363	3.98882		1		28	3	543.946	1629.82	-2.38397
	GDSTFESK	IPI:IPI00029717.1			59.3598	2.24933		1	32		2	435.698	870.389	5.50246
	VQHIQLLQK	IPI:IPI00029717.1			57.6434	2.6251		1		19	2	553.834	1106.66	-6.37713
	DSHSLTTNImEILR	IPI:IPI00029717.1	M10(Oxidation)		28.665	2.93703		1			3	549.281	1645.83	3.69574
	mADEAGSEADHEGTHSTK	IPI:IPI00029717.1	M1(Oxidation)		84.463	3.17535		1	23		4	472.945	1888.76	-2.20366
	MADEAGSEADHEGTHSTK	IPI:IPI00029717.1			82.918	2.78723		1	25		3	624.927	1872.77	-0.70444
	DSHSLTTNImEILR	IPI:IPI00029717.1	M10(Oxidation)		25.2526	2.98688		1			3	549.278	1645.82	-0.532045
	DSHSLTTNImEILR	IPI:IPI00029717.1	M10(Oxidation)		1	2.95571		1			3	549.278	1645.82	-0.532045
	DSHSLTTNImEILR	IPI:IPI00029717.1	M10(Oxidation)		14.4524	3.07849		1			3	549.281	1645.83	3.69574
	DSHSLTTNImEILR	IPI:IPI00029717.1	M10(Oxidation)		19.607	4.40087		1		23	3	549.281	1645.83	3.69574
	GGSTSYGTGSETESPR	IPI:IPI00029717.1			79.6596	2.83273		1	26		2	786.841	1572.68	-1.2016
	GGSTSYGTGSETESPR	IPI:IPI00029717.1			21.1561	3.30319		1			3	524.894	1572.67	-6.87631
	GGSTSYGTGSETESPR	IPI:IPI00029717.1			96.3057	2.7206		1	26		2	786.841	1572.68	-1.2016
	QFTSSTSYNR	IPI:IPI00029717.1			29.8701	2.46572		1		23	2	595.776	1190.54	0.893776
	NPSSAGSWNSGSSGPGSTGNR	IPI:IPI00029717.1			80.9265	2.26158		1	26		2	982.427	1963.85	-1.20484
	NPSSAGSWNSGSSGPGSTGNR	IPI:IPI00029717.1			57.3968	5.21386		1	28		3	655.294	1963.87	8.76473
	GGSTSYGTGSETESPR	IPI:IPI00029717.1			94.0726	3.14237		1	26		2	786.841	1572.67	-2.17179
	GGSTSYGTGSETESPR	IPI:IPI00029717.1			54.5894	5.10869		1	25		3	524.895	1572.67	-4.08207
	QFTSSTSYNR	IPI:IPI00029717.1			55.4381	2.62537		1	31	21	2	595.777	1190.55	2.5342
	NPSSAGSWNSGSSGPGSTGNR	IPI:IPI00029717.1			86.8005	3.30703		1	27		2	982.429	1963.85	1.03291
	NPSSAGSWNSGSSGPGSTGNR	IPI:IPI00029717.1			90.0776	5.38849		1	26		3	655.287	1963.85	-0.652164
	AQLVDMK	IPI:IPI00029717.1			28.0751	2.06588		1	36		2	402.716	804.426	-3.52565
	GSESGIFTNTK	IPI:IPI00029717.1			53.7185	2.5084		1	33		2	570.779	1140.55	-1.34893
	GSESGIFTNTK	IPI:IPI00029717.1			60.6225	2.9379		1	33		2	570.779	1140.55	-1.34893
	ALTDMPQMR	IPI:IPI00029717.1			16.558	2.06119		1			2	531.755	1062.5	-3.45008
	ALTDMPQMR	IPI:IPI00029717.1			17.6399	2.15994		1	33	20	2	531.755	1062.5	-3.45008
	EVDLKDYEDQQK	IPI:IPI00029717.1			3.72219	3.24971		1			3	503.907	1509.71	-0.724678
	HPDEAAFFDTASTGK	IPI:IPI00029717.1			66.7953	3.41948		1	31	20	3	531.911	1593.72	0.670538
	DSHSLTTNImEILR	IPI:IPI00029717.1	M10(Oxidation)		10.1015	3.27385		1		25	3	549.282	1645.83	6.21737
	DSHSLTTNIMEILR	IPI:IPI00029717.1			26.9705	3.75547		1		17	3	543.945	1629.82	-4.18141
	mADEAGSEADHEGTHSTK	IPI:IPI00029717.1	M1(Oxidation)		42.3172	3.57196		1	19		4	472.943	1888.75	-6.59303
	MADEAGSEADHEGTHSTK	IPI:IPI00029717.1			101.62	3.73576		1	22		4	468.945	1872.76	-3.7427
	ESSSHHPGIAEFPSR	IPI:IPI00029717.1			3.9848	3.28585		1			3	546.594	1637.77	0.320406
	DSHSLTTNImEILR	IPI:IPI00029717.1	M10(Oxidation)		1	3.26173		1			3	549.281	1645.83	3.47318
	DSHSLTTNIMEILR	IPI:IPI00029717.1			32.9955	3.84339		1		19	3	543.947	1629.83	0.649486
	ESSSHHPGIAEFPSR	IPI:IPI00029717.1			13.3446	3.10216		1			3	546.591	1637.76	-4.48708
	ESSSHHPGIAEFPSR	IPI:IPI00029717.1			27.5522	3.52559		1	32	18	4	410.198	1637.77	1.64151
	ESSSHHPGIAEFPSR	IPI:IPI00029717.1			65.3713	3.25692		1	32		3	546.591	1637.76	-4.48708
	HRHPDEAAFFDTASTGK	IPI:IPI00029717.1			6.27113	5.38573		1			4	472.476	1886.88	2.97126
	DSHSLTTNImEILR	IPI:IPI00029717.1	M10(Oxidation)		15.6534	3.72428		1		27	3	549.281	1645.83	3.64014
	DSHSLTTNImEILR	IPI:IPI00029717.1	M10(Oxidation)		1	3.68347		1			3	549.281	1645.83	3.64014
	DSHSLTTNIMEILR	IPI:IPI00029717.1			19.7655	3.4395		1		20	3	543.946	1629.82	-2.57117
	DSHSLTTNIMEILR	IPI:IPI00029717.1			29.2168	2.56266		1			2	815.415	1629.82	-1.77646
	ALTDMPQmR	IPI:IPI00029717.1	M8(Oxidation)		8.19758	2.19493		1			2	539.756	1078.5	2.44772
	QLEQVIAK	IPI:IPI00029717.1			6.54092	2.20373		1		20	2	464.777	928.547	0.920233
	DSHSLTTNImEILR	IPI:IPI00029717.1	M10(Oxidation)		13.5475	3.54522		1			3	549.282	1645.83	6.36575
	DSHSLTTNImEILR	IPI:IPI00029717.1	M10(Oxidation)		27.3035	3.40526		1		24	3	549.279	1645.82	-0.0869171
	NPSSAGSWNSGSSGPGSTGNR				113.671	3.12512		1	24		2	982.427	1963.85	-0.769673
	GGSTSYGTGSETESPR				52.4354	2.43206		1			2	786.843	1572.68	0.971769
	GGSTSYGTGSETESPR				44.8812	3.29612		1			3	524.899	1572.68	4.18441
	GGSTSYGTGSETESPR				101.764	2.85236		1			2	786.843	1572.68	0.971769
	QFTSSTSYNR				46.7429	2.49505		1	30		2	595.777	1190.55	2.73931
	NPSSAGSWNSGSSGPGSTGNR				143.635	3.93402		1	25		2	982.433	1963.86	4.94887
	GSESGIFTNTK				73.0575	3.49005		1	33	25	2	570.782	1140.56	3.92219
	ALTDMPQMR				20.9702	2.10719		1	33	21	2	531.761	1062.51	7.1196
	ALTDMPQMR				16.9949	2.02116		1		26	2	531.761	1062.51	7.1196
	VQHIQLLQK				12.3409	2.14591		1		15	2	553.842	1106.68	8.16831
	mKPVPDLVPGNFK		M1(Oxidation)		1	2.89441		1		23	3	486.603	1457.79	7.77583
	MADEAGSEADHEGTHSTK				46.8084	4.17496		1	21		4	468.95	1872.78	7.25126
	ESSSHHPGIAEFPSR				27.2412	3.247		1			3	546.597	1637.78	5.79862
	HPDEAAFFDTASTGK				31.2851	3.27899		1			3	531.916	1593.73	9.45971
	ESSSHHPGIAEFPSR				36.3597	3.72122		1			3	546.597	1637.78	6.58133
	DSHSLTTNImEILR		M10(Oxidation)		15.8004	3.81828		1		24	3	549.284	1645.84	9.14711
	DSHSLTTNImEILR		M10(Oxidation)		4.17698	3.4597		1			3	549.284	1645.84	9.14711
	ALTDMPQmR		M8(Oxidation)		11.1149	2.14118		1		25	2	539.76	1078.51	9.57845
	EVDLKDYEDQQK				32.1694	3.3386		1	32		3	503.91	1509.72	5.43066
	ESSSHHPGIAEFPSR				23.99	3.5564		1		20	4	410.198	1637.77	2.88369
	DSHSLTTNImEILR		M10(Oxidation)		34.6028	3.84732		1		21	3	549.284	1645.84	9.20271
	DSHSLTTNImEILR		M10(Oxidation)		16.866	3.47362		1			3	549.284	1645.84	9.20271
IPI:IPI00217963.3	473	51.2362	5.04639	Keratin, type I cytoskeletal 16	35.94	34	14
	Sequence	Protein Accessions	Modifications	IonScore	Probability	XCorr	Exp Value	Rank	Identity High	Homology Threshold	Charge	m/z [Da]	MH+ [Da]	ΔM [ppm]
	EVASNSELVQSSR	IPI:IPI00217963.3		88.19			4.96075e-08	1	34		2	703.345	1405.68	-6.34021
	GQTGGDVNVEMDAAPGVDLSR	IPI:IPI00217963.3		61.87			1.20924e-05	1	32		2	1044.49	2087.97	-0.348435
	ALEEANADLEVK	IPI:IPI00217963.3;IPI:IPI00384444.6		60.78			2.76585e-05	1	34	24	2	651.333	1301.66	0.25174
	IIAATIENAQPILQIDNAR	IPI:IPI00217963.3		59.51			1.75192e-05	1	31		2	1032.58	2064.15	1.27282
	EVASNSELVQSSR	IPI:IPI00217963.3		55.9			8.50801e-05	1	34	22	2	703.352	1405.7	3.38585
	IIAATIENAQPILQIDNAR	IPI:IPI00217963.3		50.99			9.11602e-05	1	30		2	1032.58	2064.16	7.3049
	IIAATIENAQPILQIDNAR	IPI:IPI00217963.3		47.19			0.00032372	1	31		3	688.719	2064.14	-1.09922
	IIAATIENAQPILQIDNAR	IPI:IPI00217963.3		43.58			0.00074331	1	31		3	688.719	2064.14	-1.09922
	EVFTSSSSSSSR	IPI:IPI00217963.3		42.12			0.000540111	1	29		2	630.787	1260.57	-2.07583
	LAADDFR	IPI:IPI00009865.4;IPI:IPI00217963.3;IPI:IPI00384444.6;IPI:IPI00450768.7		40.45			0.00289855	1	34	25	2	404.205	807.402	3.06474
	VTMQNLNDR	IPI:IPI00009865.4;IPI:IPI00217963.3;IPI:IPI00384444.6		40.42			0.00317737	1	35		2	545.77	1090.53	2.10033
	ASLENSLEETK	IPI:IPI00217963.3;IPI:IPI00384444.6		36.87			0.00658913	1	34	17	2	610.806	1220.6	2.71577
	EVFTSSSSSSSR	IPI:IPI00217963.3		33.38			0.00461494	1	29		2	630.789	1260.57	1.11971
	EVFTSSSSSSSR	IPI:IPI00217963.3			25.6331	2.40595		1	29		2	630.789	1260.57	1.11971
	EVASNSELVQSSR	IPI:IPI00217963.3			61.6343	3.82777		1	34		2	703.345	1405.68	-6.34021
	VTMQNLNDR	IPI:IPI00009865.4;IPI:IPI00217963.3;IPI:IPI00384444.6			35.5513	2.51639		1	35		2	545.77	1090.53	2.10033
	LEQEIATYR	IPI:IPI00217963.3;IPI:IPI00384444.6;IPI:IPI00450768.7			11.9039	2.38986		1			2	561.794	1122.58	1.76279
	ALEEANADLEVK	IPI:IPI00217963.3;IPI:IPI00384444.6			67.5479	2.60882		1	34	24	2	651.333	1301.66	0.25174
	GQTGGDVNVEMDAAPGVDLSR	IPI:IPI00217963.3			119.912	3.08078		1	32		2	1044.49	2087.97	-0.348435
	IIAATIENAQPILQIDNAR	IPI:IPI00217963.3			84.8969	4.53922		1	31		3	688.719	2064.14	-1.09922
	IIAATIENAQPILQIDNAR	IPI:IPI00217963.3			55.8204	4.68698		1	30		2	1032.58	2064.16	7.3049
	IIAATIENAQPILQIDNAR	IPI:IPI00217963.3			93.3274	4.71283		1	31		3	688.719	2064.14	-1.09922
	VTmQNLNDR	IPI:IPI00009865.4;IPI:IPI00217963.3;IPI:IPI00384444.6	M3(Oxidation)		29.9128	2.12899		1		26	2	553.764	1106.52	-4.20102
	EVFTSSSSSSSR	IPI:IPI00217963.3			27.0656	2.44923		1	29		2	630.787	1260.57	-2.07583
	EVASNSELVQSSR	IPI:IPI00217963.3			46.0193	2.71986		1	34	22	2	703.352	1405.7	3.38585
	VTMQNLNDR	IPI:IPI00009865.4;IPI:IPI00217963.3;IPI:IPI00384444.6			45.1861	2.27518		1		18	2	545.77	1090.53	2.2122
	LEQEIATYR	IPI:IPI00217963.3;IPI:IPI00384444.6;IPI:IPI00450768.7			11.8327	2.28425		1		17	2	561.791	1122.57	-4.27225
	APSTYGGGLSVSSR	IPI:IPI00217963.3			68.6663	2.30915		1			2	669.835	1338.66	-1.75408
	ASLENSLEETK	IPI:IPI00217963.3;IPI:IPI00384444.6			21.2915	2.25223		1	34	17	2	610.806	1220.6	2.71577
	DAETWFLSK	IPI:IPI00217963.3			22.6047	2.34906		1		17	2	548.769	1096.53	0.270197
	NHEEEMLALR	IPI:IPI00217963.3			15.6991	3.14008		1		16	3	414.532	1241.58	-9.33804
	TRLEQEIATYR	IPI:IPI00217963.3;IPI:IPI00384444.6;IPI:IPI00450768.7			32.8289	3.54871		1		23	3	460.58	1379.73	-1.33755
	IIAATIENAQPILQIDNAR	IPI:IPI00217963.3			91.3972	4.71341		1	31		2	1032.58	2064.15	1.27282
	LLEGEDAHLSSQQASGQSYSSR	IPI:IPI00217963.3			69.9922	4.82508		1			3	784.036	2350.09	1.1253
IPI:IPI00220327.4	644	65.999	8.11865	Keratin, type II cytoskeletal 1	33.23	93	21
	Sequence	Protein Accessions	Modifications	IonScore	Probability	XCorr	Exp Value	Rank	Identity High	Homology Threshold	Charge	m/z [Da]	MH+ [Da]	ΔM [ppm]
	LNDLEDALQQAK	IPI:IPI00220327.4		104.75			1.08696e-09	1	34	26	2	679.352	1357.7	0.897019
	QISNLQQSISDAEQR	IPI:IPI00220327.4		90.9			2.73924e-08	1	34	27	2	858.929	1716.85	-0.0880216
	SLDLDSIIAEVK	IPI:IPI00220327.4		85.98			8.7691e-08	1	35		2	651.862	1302.72	1.08165
	SGGGFSSGSAGIINYQR	IPI:IPI00220327.4		85.84			6.95843e-08	1	33	23	2	829.398	1657.79	-2.82649
	SLNNQFASFIDK	IPI:IPI00220327.4		84.35			1.07614e-07	1	34	26	2	692.346	1383.69	-3.79792
	FLEQQNQVLQTK	IPI:IPI00021304.1;IPI:IPI00220327.4		84.19			1.62144e-07	1	35	27	2	738.394	1475.78	-2.89197
	QISNLQQSISDAEQR	IPI:IPI00220327.4		65.01			1.06324e-05	1	34		2	858.929	1716.85	-0.0880216
	FLEQQNQVLQTK			64.51			1.19651e-05	1	33	25	2	738.401	1475.79	6.12408
	SLDLDSIIAEVK			64.01			1.19555e-05	1	32	18	2	651.865	1302.72	6.32896
	SLNNQFASFIDK			63.12			1.63078e-05	1	33	21	2	692.355	1383.7	9.08221
	YEELQITAGR			62.74			1.93155e-05	1	33	17	2	590.308	1179.61	6.96746
	FLEQQNQVLQTK			62.47			2.52826e-05	1	39	21	2	738.391	1475.78	-6.6969
	AEAESLYQSK			54.69			7.18307e-05	1	31	22	2	563.277	1125.55	4.34054
	WELLQQVDTSTR	IPI:IPI00220327.4		53.2			0.000163452	1	34	20	2	738.378	1475.75	0.280861
	AEAESLYQSK	IPI:IPI00220327.4		52.58			0.000120629	1	33	18	2	563.275	1125.54	0.761481
	AQYEDIAQK	IPI:IPI00220327.4		48.71			0.000346559	1	33	25	2	533.263	1065.52	-2.27769
	GGGGGGYGSGGSSYGSGGGSYGSGGGGGGGR	IPI:IPI00220327.4		48.62			1.16794e-05	1	18		3	795.319	2383.94	-3.87977
	WELLQQVDTSTR	IPI:IPI00220327.4		48.47			0.000485725	1	34	23	2	738.378	1475.75	0.280861
	IEISELNR	IPI:IPI00021304.1;IPI:IPI00220327.4		47.57			0.000552077	1	34		2	487.27	973.532	0.425133
	YEELQITAGR	IPI:IPI00220327.4;IPI:IPI00293665.9		47.36			0.000686865	1	35		2	590.304	1179.6	0.689453
	NMQDMVEDYR	IPI:IPI00220327.4		46.38			4.37274e-05	1	22		2	650.77	1300.53	2.90918
	FLEQQNQVLQTK	IPI:IPI00021304.1;IPI:IPI00220327.4		45.32			0.00124997	1	35	25	2	738.394	1475.78	-2.89197
	SLNNQFASFIDK	IPI:IPI00220327.4		44.63			0.00100895	1	34	25	2	692.346	1383.69	-3.75383
	YEELQITAGR	IPI:IPI00220327.4;IPI:IPI00293665.9		43.89			0.00161694	1	35	23	2	590.304	1179.6	-0.328179
	AEAESLYQSK	IPI:IPI00220327.4		43.78			0.00079152	1	32	16	2	563.274	1125.54	-1.516
	WELLQQVDTSTR	IPI:IPI00220327.4		42.14			0.00195501	1	34	19	2	738.378	1475.75	-0.491086
	TLLEGEESR	IPI:IPI00220327.4		41.53			0.0023799	1	34	20	2	517.26	1033.51	-3.23007
	WELLQQVDTSTR	IPI:IPI00220327.4		40.26			0.00301405	1	34	15	2	738.378	1475.75	-0.491086
	YEELQITAGR	IPI:IPI00220327.4;IPI:IPI00293665.9		39.86			0.00386253	1	35	17	2	590.304	1179.6	0.689453
	NmQDMVEDYR	IPI:IPI00220327.4	M2(Oxidation)	38.46			0.000356402	1	23		2	658.768	1316.53	3.63021
	YEELQITAGR	IPI:IPI00220327.4;IPI:IPI00293665.9		36.85			0.00817891	1	35		2	590.304	1179.6	-0.328179
	WELLQQVDTSTR	IPI:IPI00220327.4		36.07			0.00844094	1	34	15	2	738.378	1475.75	0.280861
	DYQELMNTK	IPI:IPI00220327.4		35.67			0.00413304	1	31	18	2	571.264	1141.52	0.975961
	QISNLQQSISDAEQR	IPI:IPI00220327.4		35.19			0.00967099	1	34	25	3	572.955	1716.85	-1.28669
	NmQDMVEDYR	IPI:IPI00220327.4	M2(Oxidation)	34.71			0.000845162	1	23		2	658.764	1316.52	-3.27767
	DVDGAYMTK	IPI:IPI00220327.4		33.56			0.00365661	1	28	16	2	500.226	999.444	-1.08252
	NMQDMVEDYR	IPI:IPI00220327.4		30.35			0.00272159	1	24		2	650.774	1300.54	8.16544
	DVDGAYmTK	IPI:IPI00220327.4	M7(Oxidation)	30.18			0.00590031	1	27		2	508.221	1015.43	-5.61486
	NmQDmVEDYR		M2(Oxidation), M5(Oxidation)	22.25			0.0119132	1	21		2	666.767	1332.53	4.70016
	FLEQQNQVLQTK				48.8371	3.28292		1	39	21	2	738.391	1475.78	-6.6969
	SKAEAESLYQSK				9.56675	2.70496		1			3	447.561	1340.67	-1.3974
	AEAESLYQSK	IPI:IPI00220327.4			50.9478	2.25815		1	33	18	2	563.275	1125.54	0.761481
	DVDGAYMTK	IPI:IPI00220327.4			42.3929	2.4826		1	28	16	2	500.226	999.444	-1.08252
	FLEQQNQVLQTK	IPI:IPI00021304.1;IPI:IPI00220327.4			45.7502	2.8864		1	35	25	2	738.394	1475.78	-2.89197
	YEELQITAGR	IPI:IPI00220327.4			50.1318	2.25397		1	35		2	590.304	1179.6	0.689453
	FLEQQNQVLQTK	IPI:IPI00021304.1;IPI:IPI00220327.4			26.0876	3.38101		1		18	3	492.599	1475.78	-1.79474
	FLEQQNQVLQTK	IPI:IPI00021304.1;IPI:IPI00220327.4			59.5777	3.1214		1	35	27	2	738.394	1475.78	-2.89197
	FLEQQNQVLQTK	IPI:IPI00021304.1;IPI:IPI00220327.4			13.8838	4.21796		1		24	3	492.599	1475.78	-1.79474
	TNAENEFVTIK	IPI:IPI00220327.4			19.3759	2.68346		1		19	2	633.323	1265.64	0.862711
	NMQDMVEDYR	IPI:IPI00220327.4			72.6191	2.42457		1	22		2	650.77	1300.53	2.90918
	QISNLQQSISDAEQR	IPI:IPI00220327.4			66.2592	2.85011		1	34		2	858.929	1716.85	-0.0880216
	QISNLQQSISDAEQR	IPI:IPI00220327.4			26.3471	3.65948		1			3	572.955	1716.85	-1.28669
	QISNLQQSISDAEQR	IPI:IPI00220327.4			123.714	3.90177		1	34	27	2	858.929	1716.85	-0.0880216
	QISNLQQSISDAEQR	IPI:IPI00220327.4			23.1618	3.33092		1	34	25	3	572.955	1716.85	-1.28669
	LNDLEDALQQAK	IPI:IPI00220327.4			83.8384	4.0797		1	34	26	2	679.352	1357.7	0.897019
	WELLQQVDTSTR	IPI:IPI00220327.4			74.0579	2.48869		1	34	15	2	738.378	1475.75	0.280861
	WELLQQVDTSTR	IPI:IPI00220327.4			69.1242	2.80253		1	34	20	2	738.378	1475.75	0.280861
	WELLQQVDTSTR	IPI:IPI00220327.4			48.2404	4.48067		1		19	3	492.586	1475.74	-3.04385
	WELLQQVDTSTR	IPI:IPI00220327.4			76.4288	2.39254		1	34	23	2	738.378	1475.75	0.280861
	SLNNQFASFIDK	IPI:IPI00220327.4			25.9772	2.83727		1	34	25	2	692.346	1383.69	-3.75383
	AEAESLYQSK	IPI:IPI00220327.4			59.6955	2.53708		1	32	16	2	563.274	1125.54	-1.516
	NmQDMVEDYR	IPI:IPI00220327.4	M2(Oxidation)		85.4	2.63032		1	23		2	658.768	1316.53	3.63021
	NMQDmVEDYR	IPI:IPI00220327.4	M5(Oxidation)		36.3363	2.31548		1			2	658.768	1316.53	3.63021
	DYQELMNTK	IPI:IPI00220327.4			27.165	2.65416		1			2	571.265	1141.52	2.47308
	IEISELNR	IPI:IPI00021304.1;IPI:IPI00220327.4			5.21243	2.21011		1		21	2	487.27	973.532	0.425133
	IEISELNR	IPI:IPI00021304.1;IPI:IPI00220327.4			11.8407	2.12463		1	34		2	487.27	973.532	0.425133
	YEELQITAGR	IPI:IPI00220327.4			26.3578	2.27716		1	35	23	2	590.304	1179.6	-0.328179
	TNAENEFVTIK	IPI:IPI00220327.4			11.7727	2.31786		1			2	633.321	1265.64	-1.40382
	NMQDMVEDYR	IPI:IPI00220327.4			51.2329	2.9248		1	24		2	650.774	1300.54	8.16544
	WELLQQVDTSTR	IPI:IPI00220327.4			101.816	3.37106		1	34	15	2	738.378	1475.75	-0.491086
	WELLQQVDTSTR	IPI:IPI00220327.4			18.1866	3.1781		1			3	492.59	1475.75	3.59426
	WELLQQVDTSTR	IPI:IPI00220327.4			58.3078	3.00347		1	34	19	2	738.378	1475.75	-0.491086
	SLNNQFASFIDK	IPI:IPI00220327.4			53.8091	3.30671		1	34	26	2	692.346	1383.69	-3.79792
	SLDLDSIIAEVK	IPI:IPI00220327.4			63.4918	3.27877		1	35		2	651.862	1302.72	1.08165
	SKAEAESLYQSK	IPI:IPI00220327.4			32.3143	2.13604		1		21	2	670.834	1340.66	-6.04248
	KQISNLQQSISDAEQR	IPI:IPI00220327.4			5.7535	4.28123		1			3	615.654	1844.95	0.490122
	DVDGAYmTK	IPI:IPI00220327.4	M7(Oxidation)		5.18194	2.06639		1	27		2	508.221	1015.43	-5.61486
	DYQELmNTK	IPI:IPI00220327.4	M6(Oxidation)		27.0357	2.29126		1		18	2	579.262	1157.52	1.76989
	GGGGGGYGSGGSSYGSGGGSYGSGGGGGGGR	IPI:IPI00220327.4			65.1311	6.90697		1	18		3	795.319	2383.94	-3.87977
	NmQDMVEDYR	IPI:IPI00220327.4	M2(Oxidation)		56.8808	2.63803		1	23		2	658.764	1316.52	-3.27767
	SGGGFSSGSAGIINYQR	IPI:IPI00220327.4			39.4047	3.14663		1	33	23	2	829.398	1657.79	-2.82649
	KDVDGAYMTK	IPI:IPI00220327.4			40.4562	2.07723		1			2	564.27	1127.53	-6.26387
	FLEQQNQVLQTK	IPI:IPI00021304.1;IPI:IPI00220327.4			12.8523	3.51951		1		26	3	492.602	1475.79	4.68809
	FLEQQNQVLQTK	IPI:IPI00021304.1;IPI:IPI00220327.4			72.4379	3.4121		1	33	25	2	738.401	1475.79	6.12408
	QISNLQQSISDAEQR	IPI:IPI00220327.4			28.7303	2.92172		1			2	858.93	1716.85	1.45853
	AEAESLYQSK	IPI:IPI00220327.4			59.7909	2.65038		1	31	22	2	563.277	1125.55	4.34054
	IEISELNR	IPI:IPI00021304.1;IPI:IPI00220327.4			4.39265	2.03947		1		21	2	487.272	973.536	4.85558
	YEELQITAGR	IPI:IPI00220327.4			49.4888	2.8861		1	33	17	2	590.308	1179.61	6.96746
	SLNNQFASFIDK	IPI:IPI00220327.4			58.4071	2.8009		1	33	21	2	692.355	1383.7	9.08221
	SLDLDSIIAEVK	IPI:IPI00220327.4			55.3844	2.97009		1	32	18	2	651.865	1302.72	6.32896
	SKAEAESLYQSK	IPI:IPI00220327.4			14.5493	2.20191		1		26	2	670.84	1340.67	1.93983
	NmQDmVEDYR	IPI:IPI00220327.4	M2(Oxidation), M5(Oxidation)		36.98	2.26398		1	21		2	666.767	1332.53	4.70016
	NKLNDLEDALQQAK	IPI:IPI00220327.4			31.7864	2.37761		1			2	800.424	1599.84	4.90616
IPI:IPI00019359.4	623	62.0268	5.23682	Keratin, type I cytoskeletal 9	32.58	30	12
	Sequence	Protein Accessions	Modifications	IonScore	Probability	XCorr	Exp Value	Rank	Identity High	Homology Threshold	Charge	m/z [Da]	MH+ [Da]	ΔM [ppm]
	SGGGGGGGLGSGGSIR			88.46			2.75855e-08	1	32	19	2	616.802	1232.6	-1.04342
	EIETYHNLLEGGQEDFESSGAGK			65.46			2.83024e-06	1	29		3	837.384	2510.14	1.75028
	VQALEEANNDLENK			48.13			0.000413764	1	33		2	793.886	1586.76	-0.498574
	QEYEQLIAK			48.11			0.000648234	1	34	24	2	561.296	1121.58	0.250253
	VQALEEANNDLENK			44.57			0.000956644	1	32	15	2	793.887	1586.77	1.19392
	FSSSSGYGGGSSR			43.54			0.000276618	1	27		2	618.265	1235.52	-5.06079
	EIETYHNLLEGGQEDFESSGAGK			42.15			0.000807636	1	29		3	837.39	2510.15	8.89892
	SGGGGGGGLGSGGSIR			39.76			0.0028904	1	32		2	616.804	1232.6	2.09271
	STMQELNSR			38.73			0.00368411	1	32	20	2	533.258	1065.51	8.41578
	QEYEQLIAK			37.92			0.00685295	1	34	15	2	561.298	1121.59	4.05949
	FSSSSGYGGGSSR			31.74			0.0040863	1	30		2	618.265	1235.52	-4.36926
	FSSSSGYGGGSSR			27.77			0.0102772	1	27		2	618.264	1235.52	-6.44402
	FSSSSGYGGGSSR				31.7745	2.08829		1	30		2	618.265	1235.52	-4.36926
	VQALEEANNDLENK	IPI:IPI00019359.4			97.0043	3.74237		1	33		2	793.886	1586.76	-0.498574
	SGGGGGGGLGSGGSIR	IPI:IPI00019359.4			105.732	3.6821		1	32	19	2	616.802	1232.6	-1.04342
	TLLDIDNTR	IPI:IPI00019359.4			9.20515	2.06911		1			2	530.784	1060.56	-1.80312
	EIETYHNLLEGGQEDFESSGAGK	IPI:IPI00019359.4			131.934	6.67966		1	29		3	837.384	2510.14	1.75028
	DIENQYETQITQIEHEVSSSGQEVQSSAK	IPI:IPI00019359.4			126.679	4.09522		1			3	1088.84	3264.51	-1.18439
	GGGGSFGYSYGGGSGGGFSASSLGGGFGGGSR	IPI:IPI00019359.4			75.6881	5.17739		1			3	902.397	2705.18	5.65455
	FSSSSGYGGGSSR	IPI:IPI00019359.4			45.8443	2.66852		1	27		2	618.264	1235.52	-6.44402
	VQALEEANNDLENK	IPI:IPI00019359.4			61.3814	2.87067		1	32	15	2	793.887	1586.77	1.19392
	VQALEEANNDLENK	IPI:IPI00019359.4			25.8533	3.77469		1		15	3	529.595	1586.77	2.33931
	GGSGGSYGGGGSGGGYGGGSGSR	IPI:IPI00019359.4			35.7556	3.07965		1			3	597.915	1791.73	1.84852
	FSSSSGYGGGSSR	IPI:IPI00019359.4			9.21819	2.18264		1			2	618.271	1235.54	5.31323
	STMQELNSR	IPI:IPI00019359.4			36.2737	2.17712		1	32	20	2	533.258	1065.51	8.41578
	SGGGGGGGLGSGGSIR	IPI:IPI00019359.4			78.703	3.50159		1	32		2	616.804	1232.6	2.09271
	EIETYHNLLEGGQEDFESSGAGK	IPI:IPI00019359.4			51.0417	5.30556		1	29		3	837.39	2510.15	8.89892
	IKFEMEQNLR	IPI:IPI00019359.4			10.9824	2.86176		1		23	3	436.568	1307.69	7.98596
	HGVQELEIELQSQLSK	IPI:IPI00019359.4			40.4042	4.95327		1			3	613.329	1837.97	3.00361
	QEYEQLIAK	IPI:IPI00019359.4			11.2863	2.11576		1	34	24	2	561.296	1121.58	0.250253
IPI:IPI00783987.2	1663	187.03	6.40479	Complement C3 (Fragment)	32.53	204	42
	Sequence	Protein Accessions	Modifications	IonScore	Probability	XCorr	Exp Value	Rank	Identity High	Homology Threshold	Charge	m/z [Da]	MH+ [Da]	ΔM [ppm]
	SNLDEDIIAEENIVSR			102.8			1.68726e-09	1	34		2	908.948	1816.89	-1.62328
	ENEGFTVTAEGK	IPI:IPI00783987.2		80.43			1.49899e-07	1	35		2	641.302	1281.6	0.436705
	SNLDEDIIAEENIVSR			79.34			4.05698e-07	1	35		2	908.951	1816.89	1.33287
	DYAGVFSDAGLTFTSSSGQQTAQR	IPI:IPI00783987.2		75.87			4.27055e-07	1	35		3	832.053	2494.15	-1.08272
	ILLQGTPVAQMTEDAVDAER	IPI:IPI00887739.3		75.49			1.01272e-06	1	33		2	1079.05	2157.1	4.53169
	SNLDEDIIAEENIVSR	IPI:IPI00783987.2		73.96			1.24153e-06	1	37		2	908.946	1816.88	-4.57955
	FVTVQATFGTQVVEK	IPI:IPI00783987.2		72			1.81716e-06	1	37		2	827.443	1653.88	-3.1182
	ILLQGTPVAQMTEDAVDAER	IPI:IPI00783987.2		69.64			3.62866e-06	1	38		2	1079.04	2157.07	-5.95637
	SNLDEDIIAEENIVSR	IPI:IPI00887739.3		66.71			7.57231e-06	1	33		2	908.955	1816.9	5.49841
	ILLQGTPVAQMTEDAVDAER	IPI:IPI00783987.2		66.18			7.60325e-06	1	38		3	719.694	2157.07	-9.02803
	ILLQGTPVAQMTEDAVDAER	IPI:IPI00783987.2		65.96			8.46733e-06	1	38		2	1079.04	2157.07	-5.95637
	LVAYYTLIGASGQR	IPI:IPI00887739.3		61.88			2.2086e-05	1	33		2	756.409	1511.81	-7.50816
	SGSDEVQVGQQR	IPI:IPI00783987.2		61.59			1.04707e-05	1	34		2	645.306	1289.6	-2.84856
	TVmVNIENPEGIPVK	IPI:IPI00887739.3	M3(Oxidation)	60.47			2.8987e-05	1	33		2	828.439	1655.87	2.42125
	EVVADSVWVDVK			58.83			5.00762e-05	1	35	21	2	673.35	1345.69	-5.44606
	QELSEAEQATR	IPI:IPI00783987.2		56.39			5.52224e-05	1	36	23	2	631.304	1261.6	-1.03656
	TVMVNIENPEGIPVK	IPI:IPI00783987.2		56.2			8.04808e-05	1	38	17	2	820.437	1639.87	-3.33583
	ILLQGTPVAQmTEDAVDAER	IPI:IPI00887739.3	M11(Oxidation)	55.68			8.78786e-05	1	33		3	725.035	2173.09	4.47278
	RIPIEDGSGEVVLSR	IPI:IPI00887739.3		54.88			8.45227e-05	1	32		3	542.967	1626.89	3.61718
	QELSEAEQATR			53.14			0.000104822	1	33		2	631.301	1261.59	-6.26154
	EVVADSVWVDVK			52.36			0.000222142	1	35		2	673.35	1345.69	-5.44606
	ILLQGTPVAQMTEDAVDAER	IPI:IPI00887739.3		48			0.000541241	1	33		3	719.701	2157.09	1.41295
	SNLDEDIIAEENIVSR	IPI:IPI00783987.2		47.07			0.000684231	1	38		2	908.951	1816.89	1.33287
	EVVADSVWVDVK	IPI:IPI00887739.3		46.53			0.000971586	1	34		2	673.357	1345.71	4.62291
	RIPIEDGSGEVVLSR			45.85			0.000695543	1	33		3	542.965	1626.88	0.353283
	ILLQGTPVAQMTEDAVDAER	IPI:IPI00783987.2		45.66			0.000907291	1	38		2	1079.04	2157.07	-5.95637
	ILLQGTPVAQMTEDAVDAER			45.32			0.000989988	1	34		3	719.7	2157.09	-0.327178
	VPVAVQGEDTVQSLTQGDGVAK			45.18			0.00094354	1	34		3	733.38	2198.13	-1.41254
	ENEGFTVTAEGK	IPI:IPI00783987.2		44.97			0.00055405	1	35		2	641.302	1281.6	1.48446
	APSTWLTAYVVK			44.83			0.00113783	1	35	18	2	668.368	1335.73	-1.37148
	VPVAVQGEDTVQSLTQGDGVAK	IPI:IPI00887739.3		44.45			0.00122392	1	33		2	1099.57	2198.13	1.06476
	TVMVNIENPEGIPVK			44			0.00129385	1	34		2	820.439	1639.87	-0.581582
	EYVLPSFEVIVEPTEK	IPI:IPI00783987.2		43.93			0.00125216	1	37		2	939.989	1878.97	-1.51706
	YYTYLIMNK	IPI:IPI00783987.2		43.81			0.00145153	1	38	21	2	604.803	1208.6	-2.1583
	TGLQEVEVK	IPI:IPI00783987.2		43.29			0.00191276	1	39		2	501.776	1002.54	-2.52988
	AGDFLEANYMNLQR	IPI:IPI00887739.3		42.7			0.00127277	1	31	21	2	821.394	1641.78	7.09344
	SNLDEDIIAEENIVSR	IPI:IPI00783987.2		41.95			0.00193713	1	37		3	606.299	1816.88	-5.66187
	VPVAVQGEDTVQSLTQGDGVAK			40.23			0.00294958	1	34		3	733.38	2198.13	-1.41254
	ILLQGTPVAQmTEDAVDAER	IPI:IPI00783987.2	M11(Oxidation)	40.19			0.00305345	1	38		3	725.031	2173.08	-1.59394
	VPVAVQGEDTVQSLTQGDGVAK	IPI:IPI00783987.2		39.98			0.00307412	1	37		2	1099.56	2198.12	-5.15501
	AGDFLEANYMNLQR	IPI:IPI00783987.2		39.94			0.00236241	1	36	23	2	821.388	1641.77	-0.193036
	GQGTLSVVTMYHAK			38.79			0.00529179	1	35	17	2	746.385	1491.76	0.584463
	QELSEAEQATR			38			0.00322526	1	32		2	631.299	1261.59	-9.26111
	TVmVNIENPEGIPVK	IPI:IPI00887739.3	M3(Oxidation)	37.86			0.00532784	1	33	16	2	828.439	1655.87	2.1263
	DYAGVFSDAGLTFTSSSGQQTAQR			37.68			0.00324156	1	32		3	832.056	2494.15	1.92733
	TVMVNIENPEGIPVK	IPI:IPI00887739.3		37.59			0.00566087	1	33	16	2	820.44	1639.87	-0.246678
	VPVAVQGEDTVQSLTQGDGVAK	IPI:IPI00887739.3		37.36			0.00588611	1	33		3	733.384	2198.14	3.58547
	SNLDEDIIAEENIVSR			36.56			0.00788258	1	35		3	606.305	1816.9	4.06338
	TELRPGETLNVNFLLR	IPI:IPI00887739.3		36.3			0.00397347	1	30		3	624.688	1872.05	8.40434
	ILLQGTPVAQmTEDAVDAER		M11(Oxidation)	36.21			0.00690472	1	34		3	725.033	2173.09	2.11361
	SGSDEVQVGQQR			35.07			0.00446531	1	31		2	645.305	1289.6	-4.58399
	KVEGTAFVIFGIQDGEQR			34.31			0.0118247	1	34		3	665.348	1994.03	-2.63058
	VVLVAVDK	IPI:IPI00887739.3		30.75			0.0103071	1	28	16	2	421.771	842.535	0.353552
	SSLSVPYVIVPLK	IPI:IPI00887739.3		26.35			0.0149472	1	26		2	701.424	1401.84	3.58549
	ENEGFTVTAEGK	IPI:IPI00739237.1;IPI:IPI00783987.2			52.105	2.98174		1	35		2	641.302	1281.6	1.48446
	VLLDGVQNPR	IPI:IPI00783987.2			23.2979	2.35758		1		22	2	555.813	1110.62	-7.80981
	IPIEDGSGEVVLSR	IPI:IPI00783987.2			15.6905	3.80559		1		19	3	490.93	1470.78	-2.69052
	TIYTPGSTVLYR	IPI:IPI00783987.2			6.23184	2.16418		1		25	2	685.87	1370.73	0.550129
	VPVAVQGEDTVQSLTQGDGVAK	IPI:IPI00783987.2			37.8659	4.96963		1			3	733.378	2198.12	-4.86959
	VPVAVQGEDTVQSLTQGDGVAK	IPI:IPI00783987.2			117.772	2.34231		1	37		2	1099.56	2198.12	-5.15501
	TVMVNIENPEGIPVK	IPI:IPI00783987.2			113.558	3.69944		1	38	17	2	820.437	1639.87	-3.33583
	TVMVNIENPEGIPVK	IPI:IPI00783987.2			44.8998	3.72186		1			3	547.296	1639.87	0.526839
	FVTVQATFGTQVVEK	IPI:IPI00783987.2			98.2253	3.91004		1	37		2	827.443	1653.88	-3.1182
	ILLQGTPVAQmTEDAVDAER	IPI:IPI00783987.2	M11(Oxidation)		126.95	5.0377		1	38		3	725.031	2173.08	-1.59394
	VPVAVQGEDTVQSLTQGDGVAK	IPI:IPI00783987.2			43.6864	4.84613		1			3	733.378	2198.12	-4.86959
	FVTVQATFGTQVVEK	IPI:IPI00783987.2			33.5777	5.24087		1			3	551.965	1653.88	-2.31447
	SNLDEDIIAEENIVSR	IPI:IPI00783987.2			17.9981	3.61605		1			3	606.302	1816.89	-1.02601
	SNLDEDIIAEENIVSR	IPI:IPI00783987.2			74.4436	3.67804		1	38		2	908.951	1816.89	1.33287
	DYAGVFSDAGLTFTSSSGQQTAQR	IPI:IPI00783987.2			125.452	6.16053		1	35		3	832.053	2494.15	-1.08272
	ILLQGTPVAQMTEDAVDAER	IPI:IPI00783987.2			108.097	5.15104		1	38		3	719.694	2157.07	-9.02803
	ILLQGTPVAQMTEDAVDAER	IPI:IPI00783987.2			121.639	3.14577		1			2	1079.04	2157.07	-5.4848
	SSLSVPYVIVPLK	IPI:IPI00783987.2			20.7646	2.13759		1			2	701.418	1401.83	-4.07747
	ILLQGTPVAQMTEDAVDAER	IPI:IPI00783987.2			120.11	2.66183		1			2	1079.04	2157.07	-5.4848
	EYVLPSFEVIVEPTEK	IPI:IPI00783987.2			80.3191	3.00065		1	37		2	939.989	1878.97	-1.51706
	SGSDEVQVGQQR	IPI:IPI00739237.1;IPI:IPI00783987.2			74.6783	3.05881		1	34		2	645.306	1289.6	-2.84856
	QELSEAEQATR	IPI:IPI00783987.2			86.6254	2.7907		1	36	23	2	631.304	1261.6	-1.03656
	ENEGFTVTAEGK	IPI:IPI00739237.1;IPI:IPI00783987.2			72.7694	2.73585		1	35		2	641.302	1281.6	0.436705
	TGLQEVEVK	IPI:IPI00783987.2			62.0894	2.53391		1	39		2	501.776	1002.54	-2.52988
	TIYTPGSTVLYR	IPI:IPI00783987.2			2.08813	2.06796		1		23	2	685.868	1370.73	-2.12159
	EVVADSVWVDVK	IPI:IPI00783987.2			5.54011	2.28022		1			2	673.35	1345.69	-4.72048
	NTLIIYLDK	IPI:IPI00739237.1;IPI:IPI00783987.2			47.0852	2.21149		1			2	546.817	1092.63	-2.7187
	AGDFLEANYMNLQR	IPI:IPI00783987.2			65.3846	3.27916		1	36	23	2	821.388	1641.77	-0.193036
	AGDFLEANYMNLQR	IPI:IPI00783987.2			31.1565	3.84328		1			3	547.928	1641.77	-0.350019
	SNLDEDIIAEENIVSR	IPI:IPI00783987.2			51.2376	4.73423		1	37		3	606.299	1816.88	-5.66187
	SNLDEDIIAEENIVSR	IPI:IPI00783987.2			107.551	5.27306		1	37		2	908.946	1816.88	-4.57955
	SSLSVPYVIVPLK	IPI:IPI00783987.2			33.6249	3.40424		1			3	467.948	1401.83	-5.04495
	IHWESASLLR	IPI:IPI00739237.1;IPI:IPI00783987.2			11.8153	3.17913		1		16	3	404.554	1211.65	-4.80639
	KQELSEAEQATR	IPI:IPI00783987.2			14.6929	3.73719		1			3	463.9	1389.69	-7.20878
	SEETKENEGFTVTAEGK	IPI:IPI00739237.1;IPI:IPI00783987.2			37.8243	3.60192		1			3	619.29	1855.86	0.430017
	RIPIEDGSGEVVLSR	IPI:IPI00783987.2			35.2995	3.90474		1			3	542.962	1626.87	-6.51241
	KQELSEAEQATR	IPI:IPI00783987.2			8.77123	3.55617		1			3	463.9	1389.69	-7.40653
	RIPIEDGSGEVVLSR	IPI:IPI00783987.2			18.2078	3.81851		1			3	542.965	1626.88	0.0156434
	QKPDGVFQEDAPVIHQEmIGGLR	IPI:IPI00783987.2	M18(Oxidation)		24.632	3.88619		1			4	645.826	2580.28	-1.56811
	QKPDGVFQEDAPVIHQEMIGGLR	IPI:IPI00783987.2			46.2278	4.18046		1			4	641.824	2564.27	-6.98848
	TELRPGETLNVNFLLR	IPI:IPI00783987.2			28.9178	4.42536		1			3	624.679	1872.02	-5.87597
	ILLQGTPVAQmTEDAVDAER	IPI:IPI00783987.2	M11(Oxidation)		94.121	4.16169		1			3	725.031	2173.08	-1.50973
	ILLQGTPVAQMTEDAVDAER	IPI:IPI00783987.2			146.122	3.12801		1	38		2	1079.04	2157.07	-5.95637
	ILLQGTPVAQMTEDAVDAER	IPI:IPI00783987.2			149.546	3.24602		1	38		2	1079.04	2157.07	-5.95637
	ILLQGTPVAQMTEDAVDAER	IPI:IPI00783987.2			139.376	3.72323		1	38		2	1079.04	2157.07	-5.95637
	ILLQGTPVAQMTEDAVDAER	IPI:IPI00783987.2			76.0736	5.40581		1			3	719.702	2157.09	3.11065
	GYTQQLAFR	IPI:IPI00783987.2			31.8981	2.22449		1		25	2	542.28	1083.55	-4.77607
	DAPDHQELNLDVSLQLPSR	IPI:IPI00739237.1;IPI:IPI00783987.2			50.1486	4.03247		1			3	716.362	2147.07	-0.645554
	VTIKPAPETEK	IPI:IPI00739237.1;IPI:IPI00783987.2			18.7563	2.81867		1		24	3	404.897	1212.68	-6.70711
	HQQTVTIPPK	IPI:IPI00783987.2			5.93699	2.75731		1			3	383.552	1148.64	-0.978504
	KQELSEAEQATR	IPI:IPI00783987.2			19.2591	3.47737		1			3	463.901	1389.69	-6.74767
	LSINTHPSQKPLSITVR	IPI:IPI00783987.2			28.2293	2.81308		1			4	473.525	1891.08	1.50011
	QKPDGVFQEDAPVIHQEMIGGLR	IPI:IPI00783987.2			27.6402	3.39005		1			4	641.829	2564.29	0.152252
	KVEGTAFVIFGIQDGEQR	IPI:IPI00783987.2			53.3411	3.26899		1			3	665.35	1994.04	0.461
	TELRPGETLNVNFLLR	IPI:IPI00783987.2			37.0715	4.09026		1			3	624.681	1872.03	-3.03946
	AAVYHHFISDGVR	IPI:IPI00783987.2			39.9461	2.7811		1			3	491.253	1471.75	0.948635
	QELSEAEQATR	IPI:IPI00783987.2			11.7704	2.78907		1	32		2	631.299	1261.59	-9.26111
	TGLQEVEVK	IPI:IPI00783987.2			7.99885	2.24682		1		16	2	501.773	1002.54	-8.43531
	VLLDGVQNPR	IPI:IPI00783987.2			20.5673	2.28135		1		24	2	555.819	1110.63	3.36447
	VVLVAVDK	IPI:IPI00783987.2			19.6273	2.11919		1		14	2	421.769	842.531	-4.53624
	IPIEDGSGEVVLSR	IPI:IPI00783987.2			34.5415	3.11192		1		26	3	490.933	1470.78	3.09845
	VPVAVQGEDTVQSLTQGDGVAK	IPI:IPI00783987.2			53.4046	4.70802		1	34		3	733.38	2198.13	-1.41254
	EVVADSVWVDVK	IPI:IPI00783987.2			47.8566	3.04012		1	35	21	2	673.35	1345.69	-5.44606
	VPVAVQGEDTVQSLTQGDGVAK	IPI:IPI00783987.2			55.4354	2.50799		1			2	1099.57	2198.13	-1.82297
	TVMVNIENPEGIPVK	IPI:IPI00783987.2			54.4862	3.21141		1	34		2	820.439	1639.87	-0.581582
	VPVAVQGEDTVQSLTQGDGVAK	IPI:IPI00783987.2			61.2051	4.4317		1	34		3	733.38	2198.13	-1.41254
	EVVADSVWVDVK	IPI:IPI00783987.2			53.4791	3.19707		1	35		2	673.35	1345.69	-5.44606
	ILLQGTPVAQmTEDAVDAER	IPI:IPI00783987.2	M11(Oxidation)		96.7267	5.03691		1			3	725.03	2173.07	-2.94203
	LVAYYTLIGASGQR	IPI:IPI00783987.2			2.92439	3.24822		1		14	3	504.61	1511.82	-3.50013
	SNLDEDIIAEENIVSR	IPI:IPI00783987.2			51.6253	4.72684		1	35		3	606.305	1816.9	4.06338
	SNLDEDIIAEENIVSR	IPI:IPI00783987.2			129.764	4.51765		1	34		2	908.948	1816.89	-1.62328
	ILLQGTPVAQMTEDAVDAER	IPI:IPI00783987.2			19.9795	2.11428		1		27	2	1079.04	2157.08	-2.82508
	SSLSVPYVIVPLK	IPI:IPI00783987.2			46.1106	2.35692		1		14	2	701.418	1401.83	-4.42573
	SSLSVPYVIVPLK	IPI:IPI00783987.2			35.9451	3.14577		1			3	467.95	1401.84	-0.0815003
	ILLQGTPVAQMTEDAVDAER	IPI:IPI00783987.2			120.762	5.02621		1	34		3	719.7	2157.09	-0.327178
	SSLSVPYVIVPLK	IPI:IPI00783987.2			20.7724	2.12388		1			2	701.418	1401.83	-4.42573
	QELSEAEQATR	IPI:IPI00783987.2			68.1488	2.91832		1	33		2	631.301	1261.59	-6.26154
	GYTQQLAFR	IPI:IPI00783987.2			43.2937	2.22997		1		21	2	542.279	1083.55	-6.35329
	GLEVTITAR	IPI:IPI00783987.2			14.1422	2.09334		1		23	2	480.276	959.545	-7.17853
	NTLIIYLDK	IPI:IPI00783987.2			27.685	2.48331		1			2	546.817	1092.63	-3.05385
	NTLIIYLDK	IPI:IPI00783987.2			18.3906	2.16996		1		25	2	546.817	1092.63	-3.05385
	SNLDEDIIAEENIVSR	IPI:IPI00783987.2			65.7403	4.69013		1			3	606.303	1816.89	0.485637
	SNLDEDIIAEENIVSR	IPI:IPI00783987.2			131.151	4.73081		1	35		2	908.951	1816.89	1.33287
	APSTWLTAYVVK	IPI:IPI00783987.2			104.89	2.81696		1	35	18	2	668.368	1335.73	-1.37148
	KQELSEAEQATR	IPI:IPI00783987.2			25.5344	3.7721		1		16	3	463.903	1389.69	-2.66307
	SEETKENEGFTVTAEGK	IPI:IPI00783987.2			48.4265	3.0657		1		16	3	619.292	1855.86	2.94594
	GQGTLSVVTMYHAK	IPI:IPI00783987.2			13.5888	3.08513		1			3	497.925	1491.76	-1.44973
	GQGTLSVVTMYHAK	IPI:IPI00783987.2			38.8073	2.39802		1	35	17	2	746.385	1491.76	0.584463
	RIPIEDGSGEVVLSR	IPI:IPI00783987.2			47.9275	4.85866		1	33		3	542.965	1626.88	0.353283
	LESEETMVLEAHDAQGDVPVTVTVHDFPGK	IPI:IPI00783987.2			30.5081	3.4025		1			4	813.401	3250.58	7.46772
	KVEGTAFVIFGIQDGEQR	IPI:IPI00783987.2			69.8192	4.86261		1	34		3	665.348	1994.03	-2.63058
	TELRPGETLNVNFLLR	IPI:IPI00783987.2			43.8125	3.72278		1			3	624.681	1872.03	-2.64828
	KQELSEAEQATR	IPI:IPI00783987.2			22.337	3.76751		1		20	3	463.901	1389.69	-5.75938
	QKPDGVFQEDAPVIHQEMIGGLR	IPI:IPI00783987.2			26.043	3.87601		1			4	641.831	2564.3	4.24615
	KVEGTAFVIFGIQDGEQR	IPI:IPI00783987.2			36.1104	3.50926		1			3	665.349	1994.03	-1.10006
	AAVYHHFISDGVR	IPI:IPI00783987.2			20.6193	4.39748		1		24	4	368.69	1471.74	-4.70055
	IHWESASLLR	IPI:IPI00783987.2			18.5526	3.4152		1		17	3	404.555	1211.65	-2.8417
	IHWESASLLR	IPI:IPI00783987.2			17.9774	3.24516		1		15	3	404.555	1211.65	-2.8417
	IPIEDGSGEVVLSR	IPI:IPI00783987.2			50.9194	2.35069		1		26	2	735.891	1470.77	-3.63585
	EVVADSVWVDVK	IPI:IPI00783987.2			9.10088	2.099		1			2	673.351	1345.69	-4.50275
	ILLQGTPVAQmTEDAVDAER	IPI:IPI00783987.2	M11(Oxidation)		139.861	4.48825		1	34		3	725.033	2173.09	2.11361
	EVVADSVWVDVK	IPI:IPI00783987.2			10.7963	2.32028		1		17	2	673.351	1345.69	-4.50275
	AYYENSPQQVFSTEFEVK	IPI:IPI00783987.2			47.1643	3.75458		1			2	1083.5	2166	-2.66737
	AYYENSPQQVFSTEFEVK	IPI:IPI00783987.2			52.4247	3.65191		1		23	3	722.672	2166	-0.306532
	DYAGVFSDAGLTFTSSSGQQTAQR	IPI:IPI00783987.2			113.843	5.77727		1	32		3	832.056	2494.15	1.92733
	SGSDEVQVGQQR	IPI:IPI00783987.2			38.9221	2.90793		1	31		2	645.305	1289.6	-4.58399
	GYTQQLAFR	IPI:IPI00783987.2			11.2543	2.29204		1		19	2	542.283	1083.56	0.969472
	LESEETMVLEAHDAQGDVPVTVTVHDFPGK	IPI:IPI00783987.2			24.5592	3.94232		1			4	813.399	3250.58	5.59003
	HQQTVTIPPK	IPI:IPI00783987.2			6.61482	3.11373		1			3	383.552	1148.64	-0.489578
	KVLLDGVQNPR	IPI:IPI00783987.2			24.1928	3.64514		1			3	413.578	1238.72	-1.81425
	VHQYFNVELIQPGAVK	IPI:IPI00783987.2			25.1951	2.09748		1			2	921.506	1842.01	7.80958
	LESEETMVLEAHDAQGDVPVTVTVHDFPGK	IPI:IPI00783987.2			21.8178	4.23204		1			4	813.398	3250.57	3.71234
[truncated: 5,655 more rows]
